# Supplementary material for: Structure and bonding patterns in heterometallic organometallics with linear Ln–Pd–Ln motifs
Source: Chem Sci. 2023 Jan 20;14(10):2676–85. doi: 10.1039/d2sc06933d (PMC9993901; doi:10.1039/d2sc06933d)
Supplement: SC-014-D2SC06933D-s002 [file SC-014-D2SC06933D-s002.cif]

# Electronic Supplementary Material (ESI) for Chemical Science.
# This journal is © The Royal Society of Chemistry 2023

####################################################################### 
# 
# This file contains crystal structure data downloaded from the 
# Cambridge Structural Database (CSD) hosted by the Cambridge 
# Crystallographic Data Centre (CCDC).
# 
# Full information about CCDC data access policies and citation 
# guidelines are available at http://www.ccdc.cam.ac.uk/access/V1 
# 
# Audit and citation data items may have been added by the CCDC. 
# Please retain this information to preserve the provenance of 
# this file and to allow appropriate attribution of the data. 
# 
#######################################################################

data_1
_audit_block_doi                 10.5517/ccdc.csd.cc2dc2xs
_database_code_depnum_ccdc_archive 'CCDC 2215195'
loop_
_citation_id
_citation_doi
_citation_year
1 10.26434/chemrxiv-2022-n4fbb 2022
loop_
_audit_author_name
_audit_author_address
'Valeriu Cemortan'
;LCM, CNRS, Ecole polytechnique, Institut polytechnique de Paris
France
;
_audit_update_record             
;
2022-10-25 deposited with the CCDC.	2023-01-20 downloaded from the CCDC.
;

_audit_creation_date             2022-10-18
_audit_creation_method           
;
Olex2 1.5
(compiled 2022.04.07 svn.rca3783a0 for OlexSys, GUI svn.r6498)
;
_shelx_SHELXL_version_number     2019/2

_chemical_name_common            ?
_chemical_name_systematic        ?
_chemical_formula_moiety         'C17 H15 N5 Pd'
_chemical_formula_sum            'C17 H15 N5 Pd'
_chemical_formula_weight         395.74
_chemical_melting_point          ?
loop_
_atom_type_symbol
_atom_type_description
_atom_type_scat_dispersion_real
_atom_type_scat_dispersion_imag
_atom_type_scat_source
C C 0.0033 0.0016 'International Tables Vol C Tables 4.2.6.8 and 6.1.1.4'
H H 0.0000 0.0000 'International Tables Vol C Tables 4.2.6.8 and 6.1.1.4'
N N 0.0061 0.0033 'International Tables Vol C Tables 4.2.6.8 and 6.1.1.4'
Pd Pd -0.9988 1.0072 'International Tables Vol C Tables 4.2.6.8 and 6.1.1.4'

_shelx_space_group_comment       
;
The symmetry employed for this shelxl refinement is uniquely defined
by the following loop, which should always be used as a source of
symmetry information in preference to the above space-group names.
They are only intended as comments.
;
_space_group_crystal_system      monoclinic
_space_group_IT_number           14
_space_group_name_H-M_alt        'P 1 21/c 1'
_space_group_name_Hall           '-P 2ybc'
loop_
_space_group_symop_operation_xyz
'x, y, z'
'-x, y+1/2, -z+1/2'
'-x, -y, -z'
'x, -y-1/2, z-1/2'

_cell_length_a                   10.4114(14)
_cell_length_b                   8.5418(11)
_cell_length_c                   17.017(2)
_cell_angle_alpha                90
_cell_angle_beta                 92.924(4)
_cell_angle_gamma                90
_cell_volume                     1511.4(3)
_cell_formula_units_Z            4
_cell_measurement_reflns_used    7158
_cell_measurement_temperature    150.0(1)
_cell_measurement_theta_max      25.0123
_cell_measurement_theta_min      2.3968
_shelx_estimated_absorpt_T_max   0.976
_shelx_estimated_absorpt_T_min   0.827
_exptl_absorpt_coefficient_mu    1.234
_exptl_absorpt_correction_T_max  0.7456
_exptl_absorpt_correction_T_min  0.6850
_exptl_absorpt_correction_type   multi-scan
_exptl_absorpt_process_details   SADABS
_exptl_crystal_colour            colorless
_exptl_crystal_density_diffrn    1.739
_exptl_crystal_density_meas      ?
_exptl_crystal_density_method    ?
_exptl_crystal_description       block
_exptl_crystal_F_000             792
_exptl_crystal_size_max          0.16
_exptl_crystal_size_mid          0.08
_exptl_crystal_size_min          0.02
_exptl_transmission_factor_max   ?
_exptl_transmission_factor_min   ?
_diffrn_reflns_av_R_equivalents  0.0749
_diffrn_reflns_av_unetI/netI     0.0372
_diffrn_reflns_Laue_measured_fraction_full 0.999
_diffrn_reflns_Laue_measured_fraction_max 0.994
_diffrn_reflns_limit_h_max       13
_diffrn_reflns_limit_h_min       -13
_diffrn_reflns_limit_k_max       11
_diffrn_reflns_limit_k_min       -11
_diffrn_reflns_limit_l_max       21
_diffrn_reflns_limit_l_min       -22
_diffrn_reflns_number            37495
_diffrn_reflns_point_group_measured_fraction_full 0.999
_diffrn_reflns_point_group_measured_fraction_max 0.994
_diffrn_reflns_theta_full        25.240
_diffrn_reflns_theta_max         27.620
_diffrn_reflns_theta_min         3.017
_diffrn_ambient_temperature      150.15
_diffrn_detector_area_resol_mean ?
_diffrn_measured_fraction_theta_full 0.999
_diffrn_measured_fraction_theta_max 0.994
_diffrn_measurement_device_type  'Bruker APEX-II CCD'
_diffrn_measurement_method       '\f and \w scans'
_diffrn_radiation_type           MoK\a
_diffrn_radiation_wavelength     0.71069
_diffrn_source                   ?
_reflns_Friedel_coverage         0.000
_reflns_Friedel_fraction_full    .
_reflns_Friedel_fraction_max     .
_reflns_number_gt                2694
_reflns_number_total             3490
_reflns_special_details          
;
 Reflections were merged by SHELXL according to the crystal
 class for the calculation of statistics and refinement.
 
 _reflns_Friedel_fraction is defined as the number of unique
 Friedel pairs measured divided by the number that would be
 possible theoretically, ignoring centric projections and
 systematic absences.
;
_reflns_threshold_expression     'I > 2\s(I)'
_computing_cell_refinement       'Bruker SAINT'
_computing_data_collection       'Bruker APEX2'
_computing_data_reduction        'Bruker SAINT'
_computing_molecular_graphics    'Olex2 1.5 (Dolomanov et al., 2009)'
_computing_publication_material  'Olex2 1.5 (Dolomanov et al., 2009)'
_computing_structure_refinement  'SHELXL 2019/2 (Sheldrick, 2015)'
_computing_structure_solution    'SHELXT 2014/4 (Sheldrick, 2014)'
_refine_diff_density_max         0.391
_refine_diff_density_min         -0.590
_refine_diff_density_rms         0.098
_refine_ls_extinction_coef       .
_refine_ls_extinction_method     none
_refine_ls_goodness_of_fit_ref   1.026
_refine_ls_hydrogen_treatment    constr
_refine_ls_matrix_type           full
_refine_ls_number_parameters     209
_refine_ls_number_reflns         3490
_refine_ls_number_restraints     0
_refine_ls_R_factor_all          0.0451
_refine_ls_R_factor_gt           0.0274
_refine_ls_restrained_S_all      1.026
_refine_ls_shift/su_max          0.000
_refine_ls_shift/su_mean         0.000
_refine_ls_structure_factor_coef Fsqd
_refine_ls_weighting_details     
'w=1/[\s^2^(Fo^2^)+(0.0285P)^2^+1.0400P] where P=(Fo^2^+2Fc^2^)/3'
_refine_ls_weighting_scheme      calc
_refine_ls_wR_factor_gt          0.0621
_refine_ls_wR_factor_ref         0.0682
_refine_special_details          ?
_olex2_refinement_description    
;
1. Fixed Uiso
 At 1.2 times of:
  All C(H) groups
 At 1.5 times of:
  All C(H,H,H) groups
2.a Aromatic/amide H refined with riding coordinates:
 C4(H4), C5(H5), C6(H6), C7(H7), C9(H9), C10(H10), C11(H11), C12(H12),
 C13(H13), C14(H14), C15(H15), C16(H16)
2.b Idealised Me refined as rotating group:
 C17(H17A,H17B,H17C)
;
_atom_sites_solution_hydrogens   geom
_atom_sites_solution_primary     dual
_atom_sites_solution_secondary   ?
loop_
_atom_site_label
_atom_site_type_symbol
_atom_site_fract_x
_atom_site_fract_y
_atom_site_fract_z
_atom_site_U_iso_or_equiv
_atom_site_adp_type
_atom_site_occupancy
_atom_site_site_symmetry_order
_atom_site_calc_flag
_atom_site_refinement_flags_posn
_atom_site_refinement_flags_adp
_atom_site_refinement_flags_occupancy
_atom_site_disorder_assembly
_atom_site_disorder_group
Pd1 Pd 0.23830(2) -0.00774(2) -0.04566(2) 0.01962(7) Uani 1 1 d . . . . .
N1 N 0.3829(2) -0.1280(2) 0.02889(12) 0.0179(4) Uani 1 1 d . . . . .
N2 N 0.2724(2) 0.1555(2) 0.04000(12) 0.0193(5) Uani 1 1 d . . . . .
N3 N 0.4930(2) -0.0963(3) 0.15448(12) 0.0219(5) Uani 1 1 d . . . . .
N4 N 0.3714(2) 0.2042(3) 0.16098(12) 0.0207(5) Uani 1 1 d . . . . .
N5 N 0.2071(2) -0.1861(3) -0.12414(12) 0.0210(5) Uani 1 1 d . . . . .
C1 C 0.4127(3) -0.0483(3) 0.09616(15) 0.0188(5) Uani 1 1 d . . . . .
C2 C 0.3503(2) 0.1041(3) 0.10176(14) 0.0182(5) Uani 1 1 d . . . . .
C3 C 0.2413(2) 0.3055(3) 0.06111(14) 0.0188(5) Uani 1 1 d . . . . .
C4 C 0.1709(3) 0.4246(3) 0.02209(15) 0.0229(6) Uani 1 1 d . . . . .
H4 H 0.131197 0.408224 -0.028754 0.028 Uiso 1 1 calc R U . . .
C5 C 0.1612(3) 0.5666(3) 0.06006(16) 0.0244(6) Uani 1 1 d . . . . .
H5 H 0.114156 0.648791 0.034374 0.029 Uiso 1 1 calc R U . . .
C6 C 0.2185(3) 0.5937(3) 0.13534(16) 0.0243(6) Uani 1 1 d . . . . .
H6 H 0.208040 0.692580 0.159805 0.029 Uiso 1 1 calc R U . . .
C7 C 0.2897(3) 0.4789(3) 0.17415(16) 0.0228(6) Uani 1 1 d . . . . .
H7 H 0.328984 0.497089 0.224933 0.027 Uiso 1 1 calc R U . . .
C8 C 0.3022(2) 0.3341(3) 0.13632(15) 0.0188(5) Uani 1 1 d . . . . .
C9 C 0.4421(3) -0.2659(3) 0.02064(15) 0.0231(6) Uani 1 1 d . . . . .
H9 H 0.424561 -0.325140 -0.025916 0.028 Uiso 1 1 calc R U . . .
C10 C 0.5276(3) -0.3240(3) 0.07768(16) 0.0247(6) Uani 1 1 d . . . . .
H10 H 0.569859 -0.421378 0.071226 0.030 Uiso 1 1 calc R U . . .
C11 C 0.5493(3) -0.2348(3) 0.14465(16) 0.0242(6) Uani 1 1 d . . . . .
H11 H 0.606477 -0.273586 0.185372 0.029 Uiso 1 1 calc R U . . .
C12 C 0.3047(3) -0.2514(3) -0.16154(14) 0.0213(6) Uani 1 1 d . . . . .
H12 H 0.386845 -0.202975 -0.157033 0.026 Uiso 1 1 calc R U . . .
C13 C 0.2903(3) -0.3857(3) -0.20607(15) 0.0258(6) Uani 1 1 d . . . . .
H13 H 0.361788 -0.430726 -0.230251 0.031 Uiso 1 1 calc R U . . .
C14 C 0.1698(3) -0.4537(3) -0.21488(17) 0.0325(7) Uani 1 1 d . . . . .
H14 H 0.157188 -0.546609 -0.244942 0.039 Uiso 1 1 calc R U . . .
C15 C 0.0686(3) -0.3845(4) -0.17943(16) 0.0322(7) Uani 1 1 d . . . . .
H15 H -0.015521 -0.427157 -0.186162 0.039 Uiso 1 1 calc R U . . .
C16 C 0.0902(3) -0.2533(3) -0.13424(15) 0.0265(6) Uani 1 1 d . . . . .
H16 H 0.019905 -0.207914 -0.108994 0.032 Uiso 1 1 calc R U . . .
C17 C 0.1030(3) 0.1189(4) -0.10669(18) 0.0388(8) Uani 1 1 d . . . . .
H17A H 0.027787 0.131944 -0.074956 0.058 Uiso 1 1 calc R U . . .
H17B H 0.077498 0.064203 -0.155656 0.058 Uiso 1 1 calc R U . . .
H17C H 0.138095 0.221936 -0.119059 0.058 Uiso 1 1 calc R U . . .

loop_
_atom_site_aniso_label
_atom_site_aniso_U_11
_atom_site_aniso_U_22
_atom_site_aniso_U_33
_atom_site_aniso_U_23
_atom_site_aniso_U_13
_atom_site_aniso_U_12
Pd1 0.02108(11) 0.02103(12) 0.01632(11) -0.00173(8) -0.00336(7) 0.00068(9)
N1 0.0197(11) 0.0176(11) 0.0161(11) 0.0004(8) -0.0011(8) -0.0027(9)
N2 0.0189(12) 0.0209(11) 0.0180(11) -0.0010(9) -0.0013(9) 0.0014(9)
N3 0.0246(12) 0.0229(12) 0.0180(12) 0.0009(9) -0.0014(9) 0.0032(10)
N4 0.0229(12) 0.0201(12) 0.0189(12) -0.0010(9) -0.0003(9) -0.0003(9)
N5 0.0230(12) 0.0227(12) 0.0169(11) 0.0007(9) -0.0032(9) 0.0001(9)
C1 0.0185(13) 0.0196(13) 0.0183(13) 0.0019(10) 0.0016(10) -0.0021(10)
C2 0.0184(13) 0.0199(13) 0.0163(13) 0.0008(10) -0.0003(10) -0.0002(11)
C3 0.0158(13) 0.0212(13) 0.0196(14) 0.0003(10) 0.0024(10) -0.0013(10)
C4 0.0227(14) 0.0258(14) 0.0201(14) 0.0016(11) -0.0010(11) 0.0014(12)
C5 0.0212(15) 0.0232(14) 0.0291(16) 0.0045(11) 0.0022(11) 0.0017(11)
C6 0.0219(15) 0.0217(14) 0.0297(16) -0.0024(11) 0.0040(11) -0.0004(11)
C7 0.0245(14) 0.0236(14) 0.0202(13) -0.0028(10) 0.0001(10) -0.0020(11)
C8 0.0158(13) 0.0206(13) 0.0199(13) -0.0008(10) -0.0002(10) -0.0022(10)
C9 0.0282(16) 0.0200(14) 0.0210(14) -0.0028(10) 0.0007(11) 0.0000(11)
C10 0.0296(16) 0.0190(14) 0.0256(15) 0.0017(11) 0.0019(11) 0.0038(12)
C11 0.0256(15) 0.0256(15) 0.0212(14) 0.0025(11) -0.0021(11) 0.0025(12)
C12 0.0219(14) 0.0258(14) 0.0159(13) 0.0043(10) -0.0005(10) -0.0023(11)
C13 0.0372(17) 0.0271(15) 0.0130(13) 0.0028(11) 0.0015(11) 0.0027(13)
C14 0.052(2) 0.0244(15) 0.0200(15) -0.0011(11) -0.0059(13) -0.0108(14)
C15 0.0303(17) 0.0409(18) 0.0249(16) 0.0015(13) -0.0043(12) -0.0146(14)
C16 0.0213(15) 0.0367(17) 0.0217(14) -0.0002(12) 0.0009(11) -0.0060(12)
C17 0.043(2) 0.0353(18) 0.0358(18) -0.0072(14) -0.0192(14) 0.0113(15)

_geom_special_details            
;
 All esds (except the esd in the dihedral angle between two l.s. planes)
 are estimated using the full covariance matrix.  The cell esds are taken
 into account individually in the estimation of esds in distances, angles
 and torsion angles; correlations between esds in cell parameters are only
 used when they are defined by crystal symmetry.  An approximate (isotropic)
 treatment of cell esds is used for estimating esds involving l.s. planes.
;
loop_
_geom_bond_atom_site_label_1
_geom_bond_atom_site_label_2
_geom_bond_distance
_geom_bond_site_symmetry_2
_geom_bond_publ_flag
Pd1 N1 2.176(2) . ?
Pd1 N2 2.035(2) . ?
Pd1 N5 2.041(2) . ?
Pd1 C17 2.021(3) . ?
N1 C1 1.354(3) . ?
N1 C9 1.340(3) . ?
N2 C2 1.367(3) . ?
N2 C3 1.374(3) . ?
N3 C1 1.330(3) . ?
N3 C11 1.335(3) . ?
N4 C2 1.331(3) . ?
N4 C8 1.377(3) . ?
N5 C12 1.347(3) . ?
N5 C16 1.349(3) . ?
C1 C2 1.460(4) . ?
C3 C4 1.402(4) . ?
C3 C8 1.420(3) . ?
C4 H4 0.9500 . ?
C4 C5 1.380(4) . ?
C5 H5 0.9500 . ?
C5 C6 1.405(4) . ?
C6 H6 0.9500 . ?
C6 C7 1.378(4) . ?
C7 H7 0.9500 . ?
C7 C8 1.403(3) . ?
C9 H9 0.9500 . ?
C9 C10 1.376(4) . ?
C10 H10 0.9500 . ?
C10 C11 1.380(4) . ?
C11 H11 0.9500 . ?
C12 H12 0.9500 . ?
C12 C13 1.378(4) . ?
C13 H13 0.9500 . ?
C13 C14 1.384(4) . ?
C14 H14 0.9500 . ?
C14 C15 1.374(4) . ?
C15 H15 0.9500 . ?
C15 C16 1.371(4) . ?
C16 H16 0.9500 . ?
C17 H17A 0.9800 . ?
C17 H17B 0.9800 . ?
C17 H17C 0.9800 . ?

loop_
_geom_angle_atom_site_label_1
_geom_angle_atom_site_label_2
_geom_angle_atom_site_label_3
_geom_angle
_geom_angle_site_symmetry_1
_geom_angle_site_symmetry_3
_geom_angle_publ_flag
N2 Pd1 N1 79.38(8) . . ?
N2 Pd1 N5 174.97(8) . . ?
N5 Pd1 N1 96.40(8) . . ?
C17 Pd1 N1 174.62(10) . . ?
C17 Pd1 N2 95.34(11) . . ?
C17 Pd1 N5 88.83(11) . . ?
C1 N1 Pd1 112.15(17) . . ?
C9 N1 Pd1 131.46(18) . . ?
C9 N1 C1 116.4(2) . . ?
C2 N2 Pd1 113.94(17) . . ?
C2 N2 C3 103.7(2) . . ?
C3 N2 Pd1 142.31(17) . . ?
C1 N3 C11 116.3(2) . . ?
C2 N4 C8 102.9(2) . . ?
C12 N5 Pd1 121.31(18) . . ?
C12 N5 C16 117.4(2) . . ?
C16 N5 Pd1 120.92(19) . . ?
N1 C1 C2 114.9(2) . . ?
N3 C1 N1 125.7(2) . . ?
N3 C1 C2 119.4(2) . . ?
N2 C2 C1 119.0(2) . . ?
N4 C2 N2 116.4(2) . . ?
N4 C2 C1 124.4(2) . . ?
N2 C3 C4 132.7(2) . . ?
N2 C3 C8 107.2(2) . . ?
C4 C3 C8 120.0(2) . . ?
C3 C4 H4 121.1 . . ?
C5 C4 C3 117.7(2) . . ?
C5 C4 H4 121.1 . . ?
C4 C5 H5 118.8 . . ?
C4 C5 C6 122.3(3) . . ?
C6 C5 H5 118.8 . . ?
C5 C6 H6 119.6 . . ?
C7 C6 C5 120.8(3) . . ?
C7 C6 H6 119.6 . . ?
C6 C7 H7 121.0 . . ?
C6 C7 C8 117.9(2) . . ?
C8 C7 H7 121.0 . . ?
N4 C8 C3 109.8(2) . . ?
N4 C8 C7 129.0(2) . . ?
C7 C8 C3 121.1(2) . . ?
N1 C9 H9 119.1 . . ?
N1 C9 C10 121.9(2) . . ?
C10 C9 H9 119.1 . . ?
C9 C10 H10 121.4 . . ?
C9 C10 C11 117.1(3) . . ?
C11 C10 H10 121.4 . . ?
N3 C11 C10 122.6(3) . . ?
N3 C11 H11 118.7 . . ?
C10 C11 H11 118.7 . . ?
N5 C12 H12 118.6 . . ?
N5 C12 C13 122.8(3) . . ?
C13 C12 H12 118.6 . . ?
C12 C13 H13 120.6 . . ?
C12 C13 C14 118.7(3) . . ?
C14 C13 H13 120.6 . . ?
C13 C14 H14 120.5 . . ?
C15 C14 C13 118.9(3) . . ?
C15 C14 H14 120.5 . . ?
C14 C15 H15 120.3 . . ?
C16 C15 C14 119.4(3) . . ?
C16 C15 H15 120.3 . . ?
N5 C16 C15 122.7(3) . . ?
N5 C16 H16 118.6 . . ?
C15 C16 H16 118.6 . . ?
Pd1 C17 H17A 109.5 . . ?
Pd1 C17 H17B 109.5 . . ?
Pd1 C17 H17C 109.5 . . ?
H17A C17 H17B 109.5 . . ?
H17A C17 H17C 109.5 . . ?
H17B C17 H17C 109.5 . . ?

loop_
_geom_torsion_atom_site_label_1
_geom_torsion_atom_site_label_2
_geom_torsion_atom_site_label_3
_geom_torsion_atom_site_label_4
_geom_torsion
_geom_torsion_site_symmetry_1
_geom_torsion_site_symmetry_2
_geom_torsion_site_symmetry_3
_geom_torsion_site_symmetry_4
_geom_torsion_publ_flag
Pd1 N1 C1 N3 176.6(2) . . . . ?
Pd1 N1 C1 C2 -4.4(3) . . . . ?
Pd1 N1 C9 C10 -176.8(2) . . . . ?
Pd1 N2 C2 N4 -177.30(18) . . . . ?
Pd1 N2 C2 C1 7.7(3) . . . . ?
Pd1 N2 C3 C4 -6.9(5) . . . . ?
Pd1 N2 C3 C8 176.4(2) . . . . ?
Pd1 N5 C12 C13 170.51(19) . . . . ?
Pd1 N5 C16 C15 -172.3(2) . . . . ?
N1 C1 C2 N2 -1.9(3) . . . . ?
N1 C1 C2 N4 -176.5(2) . . . . ?
N1 C9 C10 C11 0.6(4) . . . . ?
N2 C3 C4 C5 -177.9(3) . . . . ?
N2 C3 C8 N4 0.7(3) . . . . ?
N2 C3 C8 C7 179.5(2) . . . . ?
N3 C1 C2 N2 177.1(2) . . . . ?
N3 C1 C2 N4 2.5(4) . . . . ?
N5 C12 C13 C14 2.1(4) . . . . ?
C1 N1 C9 C10 0.6(4) . . . . ?
C1 N3 C11 C10 0.7(4) . . . . ?
C2 N2 C3 C4 175.8(3) . . . . ?
C2 N2 C3 C8 -0.9(3) . . . . ?
C2 N4 C8 C3 -0.2(3) . . . . ?
C2 N4 C8 C7 -178.9(3) . . . . ?
C3 N2 C2 N4 0.9(3) . . . . ?
C3 N2 C2 C1 -174.1(2) . . . . ?
C3 C4 C5 C6 -0.3(4) . . . . ?
C4 C3 C8 N4 -176.5(2) . . . . ?
C4 C3 C8 C7 2.3(4) . . . . ?
C4 C5 C6 C7 1.2(4) . . . . ?
C5 C6 C7 C8 -0.4(4) . . . . ?
C6 C7 C8 N4 177.2(3) . . . . ?
C6 C7 C8 C3 -1.3(4) . . . . ?
C8 N4 C2 N2 -0.4(3) . . . . ?
C8 N4 C2 C1 174.3(2) . . . . ?
C8 C3 C4 C5 -1.5(4) . . . . ?
C9 N1 C1 N3 -1.3(4) . . . . ?
C9 N1 C1 C2 177.7(2) . . . . ?
C9 C10 C11 N3 -1.3(4) . . . . ?
C11 N3 C1 N1 0.6(4) . . . . ?
C11 N3 C1 C2 -178.3(2) . . . . ?
C12 N5 C16 C15 1.0(4) . . . . ?
C12 C13 C14 C15 0.4(4) . . . . ?
C13 C14 C15 C16 -2.1(4) . . . . ?
C14 C15 C16 N5 1.5(4) . . . . ?
C16 N5 C12 C13 -2.8(4) . . . . ?

_shelx_res_file                  
;
TITL vc66_a.res in P-1 New: P21/c
    vc66_a.res
    created by SHELXL-2019/2 at 08:57:23 on 18-Oct-2022
CELL 0.71069 10.4114 8.5418 17.017 90 92.924 90
ZERR 4 0.0014 0.0011 0.002 0 0.004 0
LATT 1
SYMM -X,0.5+Y,0.5-Z
SFAC C H N Pd
UNIT 68 60 20 4

L.S. 5
PLAN  10
SIZE 0.16 0.08 0.02
TEMP -123
CONF
BOND $H
MORE -1
fmap 2
acta
OMIT 1 0 0
OMIT 0 1 1
REM <olex2.extras>
REM <HklSrc "%.\\vc66_a.hkl">
REM </olex2.extras>

WGHT    0.028500    1.040000
FVAR       0.36132
PD1   4    0.238303   -0.007742   -0.045660    11.00000    0.02108    0.02103 =
         0.01632   -0.00173   -0.00336    0.00068
N1    3    0.382906   -0.128023    0.028889    11.00000    0.01969    0.01763 =
         0.01610    0.00045   -0.00105   -0.00271
N2    3    0.272421    0.155507    0.040004    11.00000    0.01890    0.02087 =
         0.01799   -0.00096   -0.00126    0.00135
N3    3    0.492995   -0.096304    0.154482    11.00000    0.02461    0.02288 =
         0.01796    0.00086   -0.00139    0.00321
N4    3    0.371434    0.204220    0.160976    11.00000    0.02295    0.02008 =
         0.01890   -0.00096   -0.00025   -0.00027
N5    3    0.207071   -0.186064   -0.124143    11.00000    0.02299    0.02274 =
         0.01689    0.00072   -0.00320    0.00007
C1    1    0.412673   -0.048296    0.096155    11.00000    0.01853    0.01961 =
         0.01828    0.00192    0.00162   -0.00214
C2    1    0.350348    0.104147    0.101756    11.00000    0.01836    0.01989 =
         0.01628    0.00081   -0.00030   -0.00024
C3    1    0.241292    0.305475    0.061113    11.00000    0.01584    0.02115 =
         0.01963    0.00027    0.00244   -0.00135
C4    1    0.170891    0.424620    0.022090    11.00000    0.02266    0.02585 =
         0.02012    0.00163   -0.00103    0.00141
AFIX  43
H4    2    0.131197    0.408224   -0.028754    11.00000   -1.20000
AFIX   0
C5    1    0.161214    0.566567    0.060057    11.00000    0.02121    0.02315 =
         0.02906    0.00454    0.00220    0.00175
AFIX  43
H5    2    0.114156    0.648791    0.034374    11.00000   -1.20000
AFIX   0
C6    1    0.218496    0.593744    0.135342    11.00000    0.02188    0.02166 =
         0.02966   -0.00241    0.00396   -0.00037
AFIX  43
H6    2    0.208040    0.692580    0.159805    11.00000   -1.20000
AFIX   0
C7    1    0.289652    0.478870    0.174154    11.00000    0.02451    0.02359 =
         0.02015   -0.00280    0.00006   -0.00198
AFIX  43
H7    2    0.328984    0.497089    0.224933    11.00000   -1.20000
AFIX   0
C8    1    0.302211    0.334093    0.136323    11.00000    0.01578    0.02057 =
         0.01990   -0.00076   -0.00022   -0.00225
C9    1    0.442103   -0.265869    0.020637    11.00000    0.02823    0.01997 =
         0.02103   -0.00279    0.00072   -0.00003
AFIX  43
H9    2    0.424561   -0.325140   -0.025916    11.00000   -1.20000
AFIX   0
C10   1    0.527575   -0.324011    0.077675    11.00000    0.02956    0.01903 =
         0.02565    0.00168    0.00186    0.00384
AFIX  43
H10   2    0.569859   -0.421378    0.071226    11.00000   -1.20000
AFIX   0
C11   1    0.549254   -0.234845    0.144651    11.00000    0.02565    0.02555 =
         0.02121    0.00249   -0.00208    0.00245
AFIX  43
H11   2    0.606477   -0.273586    0.185372    11.00000   -1.20000
AFIX   0
C12   1    0.304674   -0.251442   -0.161541    11.00000    0.02191    0.02581 =
         0.01593    0.00431   -0.00055   -0.00232
AFIX  43
H12   2    0.386845   -0.202975   -0.157033    11.00000   -1.20000
AFIX   0
C13   1    0.290300   -0.385699   -0.206068    11.00000    0.03723    0.02709 =
         0.01302    0.00280    0.00146    0.00268
AFIX  43
H13   2    0.361788   -0.430726   -0.230251    11.00000   -1.20000
AFIX   0
C14   1    0.169762   -0.453656   -0.214875    11.00000    0.05229    0.02436 =
         0.02000   -0.00109   -0.00585   -0.01078
AFIX  43
H14   2    0.157188   -0.546609   -0.244942    11.00000   -1.20000
AFIX   0
C15   1    0.068589   -0.384502   -0.179430    11.00000    0.03025    0.04088 =
         0.02488    0.00154   -0.00430   -0.01455
AFIX  43
H15   2   -0.015521   -0.427157   -0.186162    11.00000   -1.20000
AFIX   0
C16   1    0.090185   -0.253321   -0.134241    11.00000    0.02127    0.03667 =
         0.02166   -0.00015    0.00089   -0.00597
AFIX  43
H16   2    0.019905   -0.207914   -0.108994    11.00000   -1.20000
AFIX   0
C17   1    0.102999    0.118891   -0.106691    11.00000    0.04320    0.03534 =
         0.03584   -0.00723   -0.01921    0.01134
AFIX 137
H17A  2    0.027787    0.131944   -0.074956    11.00000   -1.50000
H17B  2    0.077498    0.064203   -0.155656    11.00000   -1.50000
H17C  2    0.138095    0.221936   -0.119059    11.00000   -1.50000
AFIX   0
HKLF 4 1 0 -1 0 1 0 0 0 0 1


REM  vc66_a.res in P-1 New: P21/c
REM wR2 = 0.0682, GooF = S = 1.026, Restrained GooF = 1.026 for all data
REM R1 = 0.0274 for 2694 Fo > 4sig(Fo) and 0.0451 for all 3490 data
REM 209 parameters refined using 0 restraints

END

WGHT      0.0282      1.0637

REM Highest difference peak  0.391,  deepest hole -0.590,  1-sigma level  0.098
Q1    1   0.3145  0.1186  0.0733  11.00000  0.05    0.39
Q2    1   0.1772  0.1039 -0.0126  11.00000  0.05    0.38
Q3    1   0.3496  0.0030  0.0986  11.00000  0.05    0.37
Q4    1   0.2191  0.2340  0.0545  11.00000  0.05    0.37
Q5    1   0.2582  0.2971  0.1051  11.00000  0.05    0.37
Q6    1   0.3972  0.0582  0.0950  11.00000  0.05    0.36
Q7    1   0.2900 -0.3380 -0.1777  11.00000  0.05    0.36
Q8    1   0.2162 -0.0241  0.0039  11.00000  0.05    0.36
Q9    1   0.1764 -0.4835 -0.2394  11.00000  0.05    0.35
Q10   1   0.1584 -0.0650 -0.0161  11.00000  0.05    0.35
;
_shelx_res_checksum              98711
_shelx_hkl_file                  
;
  -1   0   0   -0.42    0.48
  -1   0   0   -1.12    5.59
  -1   0   0    3.03    1.38
  -1   0   0    3.33    1.71
  -1   0   0   -0.25    1.72
   1   0   0    0.03    1.70
   1   0   0    1.09    1.15
   1   0   0   -0.21    1.62
   1   0   0   -1.30    5.75
  -2   0   0 1674.64  104.51
  -2   0   0 1363.14   81.94
  -2   0   0 1365.63   83.61
  -2   0   0 1359.38   82.89
  -2   0   0 1409.81   83.06
   2   0   0 1287.47   82.94
   2   0   0 1406.63   82.85
   2   0   0 1349.95   83.60
   2   0   0 1557.31  103.69
  -3   0   0    0.11    4.87
  -3   0   0   -0.96    2.14
  -3   0   0   -8.67    6.12
  -3   0   0    0.16    3.31
  -3   0   0  -14.19   24.93
   3   0   0   -4.12    2.94
   3   0   0   -6.83    6.65
   3   0   0   -3.79    3.53
   3   0   0   15.49   29.28
  -4   0   0  970.51   62.56
  -4   0   0  966.13   61.08
  -4   0   0  990.63   60.95
  -4   0   0 1162.20  100.15
   4   0   0  981.30   62.37
   4   0   0 1088.97   61.13
   4   0   0  963.80   60.48
   4   0   0 1017.94   61.47
   4   0   0  958.27   97.30
  -5   0   0   -0.77    6.60
  -5   0   0    2.95    6.50
  -5   0   0    6.20   34.70
   5   0   0    3.85   34.25
   5   0   0    4.86    6.01
   5   0   0    1.65    5.17
  -6   0   0  440.06   33.04
  -6   0   0  475.01   31.81
   6   0   0  488.28   30.70
   6   0   0  428.01   31.26
   6   0   0  465.08   81.79
  -7   0   0    6.18   11.21
  -7   0   0    3.07    5.44
  -7   0   0   -4.16    3.89
   7   0   0    3.37   45.58
   7   0   0    2.80    6.78
   7   0   0   -9.68    7.57
  -8   0   0  549.18   37.43
  -8   0   0  481.84   31.09
  -8   0   0  526.71   40.56
   8   0   0  491.30   37.51
   8   0   0  530.70   33.93
  -9   0   0    1.68   11.81
  -9   0   0  -14.60   10.34
   9   0   0  -13.35   61.41
   9   0   0   -7.09    7.84
 -10   0   0  266.41   25.82
 -10   0   0  248.61   30.64
  10   0   0  256.69   26.36
  10   0   0   48.76   78.46
 -11   0   0    6.12   19.13
 -11   0   0   17.77   15.01
  11   0   0  -23.64   92.54
  11   0   0    3.98   10.93
  11  -1   0   49.22   14.45
  11  -1   0   18.24   92.17
 -11   1   0   39.66   16.11
 -11   1   0   29.84   17.24
  10  -1   0   -2.02   72.10
  10  -1   0   14.53   13.09
 -10   1   0   -8.43   12.00
 -10   1   0  -38.57   14.98
   9  -1   0   21.97   69.49
   9  -1   0  108.31   17.50
  -9   1   0  112.37   17.29
  -9   1   0  116.20   21.52
   8  -1   0   -8.00    9.65
   8  -1   0    5.23   58.14
   8  -1   0   -6.34    5.81
  -8   1   0  -17.06    8.85
  -8   1   0    0.27   12.66
   7  -1   0    0.25   33.66
   7  -1   0    7.63    7.04
   7  -1   0   -2.43    8.56
  -7   1   0    1.66   10.75
  -7   1   0   -2.52    7.72
   6  -1   0    4.43   28.88
   6  -1   0    4.88    6.34
   6  -1   0    4.66    7.07
  -6   1   0    2.21    2.46
  -6   1   0  -10.63    4.17
  -6   1   0   -0.26    6.76
   5  -1   0  265.88   62.24
   5  -1   0  385.75   25.91
   5  -1   0  406.87   25.34
  -5   1   0  342.74   25.62
  -5   1   0  367.74   27.07
  -5   1   0  364.59   22.14
  -5   1   0  423.69   71.09
  -5   1   0  392.40   22.77
   4  -1   0   15.09   26.76
   4  -1   0    0.86    4.46
   4  -1   0  -14.44    4.39
   4  -1   0    6.80    5.14
   4  -1   0    5.86    5.36
  -4   1   0   -6.05    5.25
  -4   1   0   11.87    5.49
  -4   1   0   -0.62    1.41
  -4   1   0   -2.31    7.66
  -4   1   0   21.01   35.76
   3  -1   0  170.32   14.81
   3  -1   0  146.72   11.81
   3  -1   0  156.06   12.90
   3  -1   0  162.65   11.60
   3  -1   0  144.59   39.22
  -3   1   0  177.48   40.89
  -3   1   0  149.59   12.88
  -3   1   0  134.27   11.33
  -3   1   0  151.44   12.64
   2  -1   0  433.17   27.01
   2  -1   0  450.23   27.64
   2  -1   0  485.42   27.55
   2  -1   0  431.31   26.86
  -2   1   0  439.81   48.24
  -2   1   0  424.22   27.08
  -2   1   0  410.17   26.97
  -2   1   0  452.83   27.16
  -2   1   0  425.17   27.58
   1  -1   0   27.99    3.35
   1  -1   0    9.95   12.43
   1  -1   0   33.24    3.74
   1  -1   0   27.45    3.45
  -1   1   0   25.98    2.90
  -1   1   0   19.82    3.18
  -1   1   0   24.51    4.05
  -1   1   0    0.16    9.72
  -1   1   0   29.42    3.62
   0  -1   0    0.19    1.46
   0  -1   0    0.74    1.54
   0   1   0    1.32    4.01
   0   1   0   -0.16    1.00
   0   1   0    0.78    1.26
   0   1   0    1.12    1.11
  -1  -1   0   34.37    3.47
  -1  -1   0    2.77    9.26
  -1  -1   0   25.34    3.77
   1   1   0   38.32    5.09
   1   1   0   -0.36    9.29
   1   1   0   19.92    3.55
   1   1   0   23.23    3.12
  -2  -1   0  413.45   26.50
  -2  -1   0  442.84   26.28
  -2  -1   0  402.75   27.24
  -2  -1   0  419.26   45.52
   2   1   0  418.28   26.34
   2   1   0  472.64   43.26
   2   1   0  438.92   27.11
   2   1   0  413.03   26.34
  -3  -1   0  161.88   12.70
  -3  -1   0  165.26   14.80
  -3  -1   0  136.37   36.66
  -3  -1   0  166.30   11.66
   3   1   0  140.19   10.33
   3   1   0  176.25   37.49
   3   1   0  156.48   14.63
   3   1   0  158.89   11.58
   3   1   0  140.07   12.71
  -4  -1   0    2.69   26.80
  -4  -1   0   -1.37    5.19
  -4  -1   0    7.16    5.14
  -4  -1   0    5.64    5.44
   4   1   0   10.24    6.02
   4   1   0    1.44   26.02
   4   1   0   -3.77    2.81
   4   1   0   -6.72    4.37
   4   1   0    2.80    5.52
  -5  -1   0  371.08   68.70
  -5  -1   0  373.09   27.68
  -5  -1   0  390.65   26.55
   5   1   0  385.75   64.01
   5   1   0  397.79   26.94
  -6  -1   0   11.31   10.15
  -6  -1   0    1.59   39.60
  -6  -1   0   -6.73    6.36
   6   1   0    2.67   36.40
   6   1   0    5.02    7.23
  -7  -1   0    6.40    7.98
  -7  -1   0   -4.14   10.71
   7   1   0   11.53   44.48
   7   1   0    6.74    7.03
   7   1   0    6.88    8.08
  -8  -1   0   -1.98    9.85
  -8  -1   0    1.72    9.83
   8   1   0   -1.18    6.85
   8   1   0  -11.53   48.33
   8   1   0    4.74    6.23
  -9  -1   0  153.09   16.76
  -9  -1   0   58.60   19.59
   9   1   0    2.53   62.04
   9   1   0   89.86   16.66
 -10  -1   0  -14.73   15.60
 -10  -1   0   -0.20   11.99
  10   1   0   25.31   14.49
  10   1   0    1.30   69.49
 -11  -1   0   23.92   21.71
 -11  -1   0   78.98   18.21
  11   1   0   29.10   15.16
  11   1   0    3.10   83.61
  11  -2   0    5.75   94.75
  11  -2   0  -11.33   14.12
  10  -2   0  248.66   25.93
 -10   2   0  247.19   26.22
 -10   2   0  190.70   28.64
   9  -2   0   -4.44   65.16
   9  -2   0    4.01    8.88
   9  -2   0    3.61   10.69
  -9   2   0    4.98   16.07
  -9   2   0    0.09   11.65
   8  -2   0  302.52   23.09
   8  -2   0  287.08   27.18
  -8   2   0  317.46   27.76
  -8   2   0  302.95   30.77
   7  -2   0   45.85    9.75
   7  -2   0   11.41   55.95
   7  -2   0   55.71   11.70
  -7   2   0   45.85   11.25
  -7   2   0   48.45    5.19
  -7   2   0   52.72   10.61
   6  -2   0 1374.68   85.24
   6  -2   0 1369.09   83.93
  -6   2   0 1425.03   87.05
  -6   2   0 1390.38   81.49
  -6   2   0 1356.52   84.51
   5  -2   0    1.85   27.71
   5  -2   0   14.58    6.67
   5  -2   0    7.07    6.55
  -5   2   0   22.17    8.98
  -5   2   0    3.89    5.71
   4  -2   0 1424.99   84.76
   4  -2   0 1523.59   85.60
   4  -2   0 1322.17   84.74
   4  -2   0 1360.81   86.01
  -4   2   0 1445.12   85.13
  -4   2   0 1398.58   86.28
  -4   2   0 1417.30   85.01
  -4   2   0 1377.25   84.84
  -4   2   0 1526.55  131.84
   3  -2   0   70.00    9.99
   3  -2   0   55.71    7.50
   3  -2   0   18.90   27.09
   3  -2   0   40.51    6.74
   3  -2   0   53.39    7.26
  -3   2   0   50.59    7.50
  -3   2   0   38.60    7.59
  -3   2   0   57.84    7.97
  -3   2   0   45.58    7.84
  -3   2   0   37.41   30.61
  -3   2   0   37.89    6.86
   2  -2   0 3348.40  198.04
   2  -2   0 3438.70  199.54
   2  -2   0 3746.44  199.85
   2  -2   0 3168.65  199.72
   2  -2   0 3428.32  199.35
  -2   2   0 3307.75  199.80
  -2   2   0 3642.72  199.82
  -2   2   0 3114.01  227.28
  -2   2   0 3290.65  199.32
  -2   2   0 3453.43  199.57
  -2   2   0 3547.27  199.80
   1  -2   0  272.25   15.96
   1  -2   0  238.76   15.93
   1  -2   0  238.43   16.14
   1  -2   0  237.96   15.57
   1  -2   0  245.31   16.45
  -1   2   0  266.11   16.99
  -1   2   0  227.87   15.93
  -1   2   0  226.92   15.57
  -1   2   0  240.55   16.67
   0  -2   0 7180.23  408.11
   0  -2   0 6907.36  408.95
   0  -2   0 6884.26  404.69
   0  -2   0 7043.57  406.82
   0   2   0 7460.67  405.43
   0   2   0 6606.48  407.00
   0   2   0 6503.02  404.60
   0   2   0 7110.62  405.06
  -1  -2   0  265.45   16.10
  -1  -2   0  240.15   15.89
  -1  -2   0  232.74   15.60
  -1  -2   0  261.00   17.21
  -1  -2   0  214.23   15.49
   1   2   0  235.56   16.47
   1   2   0  243.43   15.65
   1   2   0  231.09   14.40
   1   2   0  215.58   15.44
   1   2   0  242.35   15.90
   1   2   0  238.63   15.71
  -2  -2   0 3610.72  204.26
  -2  -2   0 3628.14  203.68
  -2  -2   0 3451.89  204.56
  -2  -2   0 3469.42  203.43
   2   2   0 3280.74  204.03
   2   2   0 3671.45  204.61
   2   2   0 3373.88  203.41
   2   2   0 3386.71  203.51
  -3  -2   0   28.41   28.50
  -3  -2   0   39.20    7.36
  -3  -2   0   40.81    7.40
  -3  -2   0   56.38    7.81
  -3  -2   0   43.69    6.59
   3   2   0   58.89    7.33
   3   2   0   41.48    7.20
   3   2   0   43.59    7.76
   3   2   0   41.66   24.52
   3   2   0   40.11    6.86
  -4  -2   0 1334.42   84.55
  -4  -2   0 1493.17   84.78
  -4  -2   0 1394.69   83.07
  -4  -2   0 1283.47   83.14
   4   2   0 1507.24  113.57
   4   2   0 1337.38   84.71
   4   2   0 1417.67   81.75
   4   2   0 1375.54   83.34
   4   2   0 1317.56   82.94
  -5  -2   0   20.88    6.58
  -5  -2   0    9.57    8.07
  -5  -2   0   11.06    7.01
  -5  -2   0   -4.23   33.00
   5   2   0   15.11   29.73
   5   2   0    8.44    6.48
   5   2   0    4.94    3.78
  -6  -2   0 1331.99   84.56
  -6  -2   0 1499.01   82.71
  -6  -2   0 1102.82  127.82
   6   2   0 1362.25  128.22
   6   2   0 1361.96   82.65
   6   2   0 1347.96   79.20
  -7  -2   0   32.27   13.25
  -7  -2   0   42.64   10.34
   7   2   0   51.72   11.62
   7   2   0   59.72   46.84
  -8  -2   0  286.37   28.71
  -8  -2   0  272.02   25.48
   8   2   0  225.53   81.69
   8   2   0  327.34   27.62
   8   2   0  291.91   21.88
  -9  -2   0   -1.46   11.41
  -9  -2   0   -6.23   14.48
   9   2   0   23.71   69.30
   9   2   0   -0.69   11.56
 -10  -2   0  271.72   25.66
 -10  -2   0  190.32   27.97
  10   2   0   57.91   75.10
  10   2   0  233.92   25.03
  10  -3   0    8.35   14.09
  10  -3   0    3.79   61.76
 -10   3   0   28.63   14.03
 -10   3   0   -6.45   17.64
   9  -3   0    8.91   12.25
   9  -3   0    4.55    8.58
   9  -3   0   19.63   54.13
   9  -3   0   15.84    8.86
  -9   3   0    6.24   12.41
  -9   3   0    3.10   15.79
  -9   3   0   11.17   10.91
   8  -3   0   12.12    8.11
   8  -3   0   31.28   12.04
   8  -3   0    6.45    7.19
   8  -3   0   -1.52   43.06
  -8   3   0    3.79    9.58
  -8   3   0   16.64   10.95
  -8   3   0   14.12   11.69
   7  -3   0   23.71    9.18
   7  -3   0   16.12   53.83
   7  -3   0   18.25    8.17
  -7   3   0   27.93   13.09
  -7   3   0   13.23    4.79
  -7   3   0   27.85    9.63
  -7   3   0   13.99    8.94
   6  -3   0  -11.92   43.40
   6  -3   0   -3.76    4.99
   6  -3   0    7.26    7.69
  -6   3   0    9.19   10.40
  -6   3   0   10.04    8.47
  -6   3   0   -7.11    4.82
   5  -3   0   82.63   11.66
   5  -3   0  126.01   13.44
   5  -3   0   33.21   45.20
  -5   3   0  115.49   14.40
  -5   3   0  104.50   12.56
  -5   3   0  102.08   12.16
  -5   3   0   89.80   10.91
   4  -3   0  123.36   11.50
   4  -3   0  107.66    8.09
   4  -3   0  103.00   10.83
   4  -3   0    8.47   37.14
   4  -3   0  108.85   12.39
   4  -3   0  105.23   11.49
   4  -3   0  103.92    6.71
  -4   3   0  139.04   46.46
  -4   3   0  100.63   12.85
  -4   3   0  115.02   11.26
  -4   3   0  104.54   11.73
  -4   3   0  106.16   12.17
  -4   3   0  120.08   11.45
   3  -3   0   23.91    6.90
   3  -3   0   21.88    6.48
   3  -3   0   18.70    5.76
   3  -3   0    5.14   25.58
   3  -3   0   22.69    2.75
   3  -3   0    8.95    6.78
  -3   3   0   26.42   30.77
  -3   3   0   10.75    6.28
  -3   3   0    9.09    5.75
  -3   3   0    8.42    7.41
  -3   3   0   19.67    6.75
  -3   3   0   19.28    6.50
   2  -3   0  303.26   21.93
   2  -3   0  361.21   22.91
   2  -3   0  337.02   22.03
   2  -3   0  361.48   23.32
   2  -3   0  331.27   22.50
  -2   3   0  359.68   22.69
  -2   3   0  271.90   59.31
  -2   3   0  299.17   21.69
  -2   3   0  343.55   22.34
  -2   3   0  307.86   22.65
   1  -3   0   12.50    3.86
   1  -3   0    5.64    5.97
   1  -3   0   14.06    5.58
   1  -3   0  -10.60   18.09
   1  -3   0    4.71    6.53
  -1   3   0   12.95    2.20
  -1   3   0   14.46    5.00
  -1   3   0   10.56    3.82
  -1   3   0   10.11    6.45
  -1   3   0    6.31   22.02
  -1   3   0   13.40    5.39
   0  -3   0  447.62   30.53
   0  -3   0  491.95   30.15
   0  -3   0  473.06   29.24
   0  -3   0  445.39   29.29
   0   3   0  486.06   30.30
   0   3   0  453.60   28.95
   0   3   0  450.25   29.30
   0   3   0  466.12   29.75
  -1  -3   0   12.81    5.65
  -1  -3   0   12.92    4.20
  -1  -3   0    9.73    4.39
  -1  -3   0   12.17    5.31
  -1  -3   0   12.62    4.84
   1   3   0   10.79    6.40
   1   3   0   10.59    5.63
   1   3   0    8.88    4.65
   1   3   0   16.42    3.44
   1   3   0   17.54    4.50
  -2  -3   0  311.18   22.74
  -2  -3   0  325.03   24.24
  -2  -3   0  335.13   21.83
  -2  -3   0  312.95   20.07
  -2  -3   0  333.55   22.32
  -2  -3   0  335.09   21.58
   2   3   0  352.10   22.68
   2   3   0  343.11   21.86
   2   3   0  343.27   23.59
   2   3   0  316.83   22.83
   2   3   0  342.38   22.36
  -3  -3   0   17.19    6.04
  -3  -3   0   13.25    6.55
  -3  -3   0   17.60    7.29
  -3  -3   0   20.14    1.89
  -3  -3   0   16.21    5.90
  -3  -3   0   27.28    4.05
   3   3   0   25.71    5.44
   3   3   0   13.15   23.71
   3   3   0   13.73    5.79
   3   3   0   18.24    7.76
   3   3   0   15.85    5.95
  -4  -3   0   95.05   13.30
  -4  -3   0  101.89   13.79
  -4  -3   0   96.66   11.10
  -4  -3   0   98.72   11.52
   4   3   0  108.83   11.36
   4   3   0  119.19   12.07
   4   3   0  134.82   34.87
   4   3   0  141.49   14.88
  -5  -3   0   97.10   13.82
  -5  -3   0   92.11   11.30
  -5  -3   0   35.56   31.61
   5   3   0  126.35   41.49
   5   3   0   84.96    9.13
   5   3   0   98.78   12.08
   5   3   0  111.30   11.06
  -6  -3   0    0.62   31.86
  -6  -3   0    7.06   10.41
  -6  -3   0    9.96    7.23
   6   3   0   -6.72    6.52
   6   3   0   -4.11    6.76
   6   3   0   -4.16   30.24
   6   3   0    4.75    4.59
  -7  -3   0   18.45   12.55
  -7  -3   0   34.25   10.22
   7   3   0    2.33   38.25
   7   3   0   39.39   11.20
   7   3   0   23.63    8.70
   7   3   0   26.75    5.42
  -8  -3   0    5.90   13.92
  -8  -3   0   12.97    7.95
   8   3   0   15.37    9.08
   8   3   0   44.78   57.67
  -9  -3   0    3.49   11.98
  -9  -3   0    0.59   15.23
   9   3   0    4.44   47.86
   9   3   0    0.11   11.43
 -10  -3   0   -8.10   16.48
 -10  -3   0  -21.31   11.73
  10   3   0   -9.03   12.49
  10   3   0   15.04   57.54
  10  -4   0  229.65   27.37
 -10   4   0  233.85   29.60
 -10   4   0  234.12   26.43
   9  -4   0   -0.59    9.67
   9  -4   0  -39.55   75.08
   9  -4   0  -11.55   11.59
  -9   4   0   11.57   16.62
  -9   4   0    3.44   10.45
  -9   4   0   -0.02    8.44
   8  -4   0  301.55   24.96
   8  -4   0  286.50   21.56
   8  -4   0  275.60   26.74
  -8   4   0  353.36   28.53
  -8   4   0  286.95   31.07
  -8   4   0  316.59   26.23
   7  -4   0  107.91   14.96
   7  -4   0  132.74   11.83
   7  -4   0  146.92   17.09
  -7   4   0  155.93   16.71
  -7   4   0  137.13   18.47
  -7   4   0  147.44   18.93
   6  -4   0 1032.78   68.20
   6  -4   0 1077.77   64.89
   6  -4   0 1038.35   68.92
  -6   4   0 1105.80   70.68
  -6   4   0 1174.38   69.35
  -6   4   0 1126.64   68.89
   5  -4   0   -2.14    6.70
   5  -4   0    1.82    3.08
   5  -4   0  -25.49   40.50
   5  -4   0   17.17    7.97
  -5   4   0   -1.15    4.94
  -5   4   0  -15.33    5.53
  -5   4   0    1.24    7.89
  -5   4   0   -4.49    7.29
   4  -4   0 1233.94   72.27
   4  -4   0 1153.18   71.87
  -4   4   0 1156.38   72.03
  -4   4   0 1152.86   72.17
  -4   4   0 1136.61   71.50
   3  -4   0  252.33   19.29
   3  -4   0  244.26   19.64
   3  -4   0  287.48   19.62
   3  -4   0  240.77   17.75
   3  -4   0  258.57   19.17
  -3   4   0  262.62   19.12
  -3   4   0  212.27   55.24
  -3   4   0  213.78   18.49
  -3   4   0  289.20   20.54
  -3   4   0  229.59   18.57
   2  -4   0 1325.58   80.99
   2  -4   0 1307.88   80.39
   2  -4   0 1362.18   81.27
   2  -4   0 1428.38   80.26
   2  -4   0 1430.82   80.49
  -2   4   0 1273.96   77.62
  -2   4   0 1289.90   80.16
  -2   4   0 1284.61   81.09
  -2   4   0 1296.14   81.08
  -2   4   0 1368.01   80.38
   1  -4   0   35.17    6.71
   1  -4   0   34.48    6.17
   1  -4   0   -1.75   22.21
   1  -4   0   34.19    8.38
   1  -4   0   32.18    8.25
  -1   4   0   35.41    8.90
  -1   4   0   14.28    6.30
  -1   4   0   13.78   35.90
  -1   4   0   37.25    6.25
  -1   4   0   39.84    9.44
   0  -4   0 2129.79  124.71
   0  -4   0 2172.93  126.17
   0  -4   0 2032.48  124.41
   0  -4   0 2182.41  125.48
   0   4   0 2193.15  124.74
   0   4   0 2034.61  124.49
   0   4   0 2096.35  125.85
   0   4   0 2004.44  125.16
  -1  -4   0   25.93    6.50
  -1  -4   0   37.15    9.78
  -1  -4   0   23.28    7.09
  -1  -4   0   29.15    8.28
  -1  -4   0   25.51    6.39
   1   4   0   29.35    5.65
   1   4   0   29.13    6.86
   1   4   0   17.73    9.38
   1   4   0   27.78    6.94
  -2  -4   0 1277.27   79.50
  -2  -4   0 1358.62   80.14
  -2  -4   0 1377.67   81.71
  -2  -4   0 1339.80   80.34
  -2  -4   0 1379.24   79.69
   2   4   0 1289.76   79.52
   2   4   0 1402.30   80.45
   2   4   0 1252.98   81.56
   2   4   0 1301.42   79.58
   2   4   0 1286.85   77.77
  -3  -4   0  239.36   17.75
  -3  -4   0  244.96   19.97
  -3  -4   0  255.51   18.31
  -3  -4   0  262.16   15.58
  -3  -4   0  242.24   19.37
   3   4   0  168.71   39.65
   3   4   0  245.65   18.51
   3   4   0  248.28   18.59
   3   4   0  263.59   18.84
   3   4   0  240.11   21.61
   3   4   0  223.45   19.20
  -4  -4   0 1079.55   68.00
  -4  -4   0 1228.41   70.63
  -4  -4   0 1174.35   71.91
   4   4   0 1116.22   71.90
   4   4   0 1140.73   70.62
   4   4   0 1155.86   98.03
   4   4   0 1189.70   70.28
  -5  -4   0    0.32    8.57
  -5  -4   0   -3.82    6.04
   5   4   0  -16.49   24.27
   5   4   0   -5.28    5.76
   5   4   0    3.70    6.76
  -6  -4   0  978.48   68.88
  -6  -4   0 1020.29   66.59
   6   4   0 1231.49  110.46
   6   4   0 1038.09   67.45
   6   4   0 1112.46   66.26
   6   4   0 1051.37   64.91
  -7  -4   0  149.07   18.76
  -7  -4   0  117.97   14.48
   7   4   0  171.47   62.64
   7   4   0  119.91   16.08
   7   4   0  136.45   12.31
   7   4   0  104.79   14.07
  -8  -4   0  324.48   28.22
  -8  -4   0  324.11   32.35
   8   4   0  274.77   26.95
   8   4   0  257.95   72.26
   8   4   0  291.25   20.99
  -9  -4   0   14.52   15.80
  -9  -4   0    0.83   10.78
   9   4   0    4.35   52.49
   9   4   0   21.80   13.24
 -10  -4   0  236.52   26.82
 -10  -4   0  207.82   29.90
  10   4   0  228.81   26.58
  10  -5   0   33.42   15.33
  10  -5   0   -0.66   85.85
 -10   5   0   43.59   13.76
   9  -5   0   37.67   15.09
   9  -5   0    6.80    9.47
   9  -5   0    6.02   80.97
  -9   5   0   25.68   13.78
   8  -5   0   -7.17    9.27
   8  -5   0   32.66   13.29
   8  -5   0  -18.39   46.63
  -8   5   0    1.24    8.05
  -8   5   0   -4.36    9.51
   7  -5   0  -14.24    8.81
   7  -5   0   -4.05    3.59
   7  -5   0    0.89    7.72
   7  -5   0  -46.49   51.26
  -7   5   0   -3.89    9.37
  -7   5   0    4.86    9.80
   6  -5   0   59.07   13.14
   6  -5   0   80.32   12.88
   6  -5   0  -21.20   34.15
  -6   5   0   87.19   12.76
  -6   5   0   75.17   12.73
   5  -5   0   63.79    5.87
   5  -5   0   90.47   11.80
   5  -5   0   79.94   12.51
   5  -5   0   37.34   48.83
  -5   5   0   58.48   11.32
  -5   5   0   82.28   10.76
   4  -5   0  240.25   20.43
   4  -5   0  222.68   20.05
  -4   5   0  250.46   20.07
  -4   5   0  226.45   19.95
   3  -5   0   75.12   10.47
   3  -5   0   75.76   10.39
   3  -5   0   62.20   11.17
   3  -5   0   11.29   27.68
   3  -5   0   63.17    8.73
  -3   5   0   72.88   10.95
  -3   5   0   57.58    9.35
  -3   5   0   76.07   11.85
   2  -5   0  368.87   24.21
   2  -5   0  339.04   25.45
   2  -5   0  352.15   24.13
   2  -5   0  388.66   25.37
   2  -5   0  338.89   23.99
  -2   5   0  304.95   20.91
  -2   5   0  355.95   24.52
  -2   5   0  380.14   26.33
  -2   5   0  370.96   24.62
  -2   5   0  233.59   63.59
  -2   5   0  399.82   27.18
   1  -5   0   17.46    6.21
   1  -5   0   11.21    7.12
   1  -5   0   13.41    7.58
   1  -5   0    4.86    7.80
  -1   5   0    9.96    6.78
  -1   5   0   -1.04    7.97
  -1   5   0    4.64    8.75
  -1   5   0   12.37   33.31
  -1   5   0    8.59    6.53
   0  -5   0   95.21   10.11
   0  -5   0  128.83   14.90
   0  -5   0  102.11    7.47
   0  -5   0   99.03   12.62
   0  -5   0   96.05   10.83
   0   5   0   84.23   12.03
   0   5   0   85.71   10.61
   0   5   0  107.16   11.20
   0   5   0   81.51   11.15
  -1  -5   0    9.89    8.51
  -1  -5   0    8.99    7.31
  -1  -5   0   14.43    6.60
  -1  -5   0    4.97    6.13
   1   5   0   -8.82   21.53
   1   5   0   20.13   10.36
   1   5   0   17.97    6.58
   1   5   0   12.57    6.62
   1   5   0    6.96    6.22
  -2  -5   0  348.29   25.49
  -2  -5   0  363.41   25.03
  -2  -5   0  336.05   25.09
  -2  -5   0  336.72   27.74
  -2  -5   0  327.73   24.87
   2   5   0  400.68   25.46
   2   5   0  377.29   28.59
   2   5   0  377.47   26.35
   2   5   0  376.79   25.33
   2   5   0  366.00   22.49
  -3  -5   0   73.77    9.05
  -3  -5   0   74.58   11.13
   3   5   0   87.08   11.59
   3   5   0   56.10    9.47
   3   5   0   21.83   27.13
   3   5   0   63.43   13.21
  -4  -5   0  206.93   14.17
  -4  -5   0  241.17   19.96
  -4  -5   0  239.64   17.40
   4   5   0  201.64   18.97
   4   5   0  255.13   47.28
   4   5   0  209.31   18.50
   4   5   0  209.98   20.83
  -5  -5   0   82.79   11.02
  -5  -5   0   77.21   12.58
  -5  -5   0   79.48    7.56
   5   5   0   65.39   11.93
   5   5   0   77.66   11.86
   5   5   0   92.88   35.57
  -6  -5   0   88.52   15.37
  -6  -5   0   70.86    8.13
  -6  -5   0   77.49   12.54
   6   5   0   69.23   11.15
   6   5   0   84.95   40.92
  -7  -5   0  -10.73   11.99
  -7  -5   0  -12.01    8.83
   7   5   0   -6.75    9.14
   7   5   0   -1.05    7.33
   7   5   0   -3.11   32.31
  -8  -5   0    0.28   10.79
  -8  -5   0   23.15   15.30
   8   5   0   11.19    8.95
   8   5   0   -9.30    7.09
   8   5   0  -18.04   36.73
  -9  -5   0    6.11   12.53
  -9  -5   0    9.75   15.94
   9   5   0   29.70   13.70
 -10  -5   0    9.59   18.87
 -10  -5   0   34.88   15.60
  10   5   0   48.10   15.47
   9  -6   0    8.81   12.74
   9  -6   0   64.49   16.96
   9  -6   0    1.02   59.28
  -9   6   0   14.41   14.05
   8  -6   0  395.72   31.52
   8  -6   0  333.81   33.23
  -8   6   0  440.95   35.18
   7  -6   0  102.33   15.22
   7  -6   0   81.75   15.26
   7  -6   0   11.37   48.39
  -7   6   0   86.14   14.60
  -7   6   0  112.06   16.32
   6  -6   0  560.00   33.55
   6  -6   0  570.25   40.68
   6  -6   0  525.40   40.32
  -6   6   0  633.45   41.32
  -6   6   0  556.22   39.99
   5  -6   0   35.87   10.41
   5  -6   0   36.58   11.36
   5  -6   0  -14.26   45.91
  -5   6   0   32.86   11.56
  -5   6   0   30.50    9.38
   4  -6   0  886.15   58.98
   4  -6   0 1025.73   60.55
   4  -6   0  910.47   59.37
  -4   6   0  847.64   59.39
  -4   6   0  968.04   59.02
   3  -6   0   98.24   14.02
   3  -6   0   85.45   13.05
   3  -6   0    3.64   42.52
   3  -6   0   83.65   11.78
   3  -6   0  112.03   13.83
  -3   6   0   74.54   10.30
  -3   6   0  100.64    7.59
  -3   6   0  100.38   13.81
   2  -6   0  528.84   34.06
   2  -6   0  494.94   32.91
   2  -6   0  465.73   31.59
   2  -6   0  464.68   31.25
  -2   6   0  474.52   33.97
  -2   6   0  449.80   31.68
  -2   6   0  297.89   78.98
   1  -6   0   69.09   12.42
   1  -6   0   76.26   10.55
   1  -6   0   72.84   10.93
  -1   6   0   51.85    9.25
  -1   6   0    9.42   36.32
  -1   6   0   96.13   13.97
   0  -6   0 1315.82   79.37
   0  -6   0 1404.01   83.69
   0  -6   0 1481.19   85.23
   0  -6   0 1372.03   82.37
   0   6   0 1267.46   82.10
   0   6   0 1318.76   84.55
   0   6   0 1333.50   82.39
  -1  -6   0   74.96   10.55
  -1  -6   0   86.02   11.16
   1   6   0   68.30   12.00
   1   6   0   65.63    9.86
  -2  -6   0  538.07   34.89
  -2  -6   0  537.75   34.43
  -2  -6   0  509.86   35.52
   2   6   0  504.29   31.51
   2   6   0  487.95   34.14
   2   6   0  489.85   37.43
  -3  -6   0  105.53   13.67
  -3  -6   0   97.10   13.36
   3   6   0   89.06   11.89
   3   6   0   92.94   16.02
  -4  -6   0  882.41   55.35
  -4  -6   0  918.68   57.21
   4   6   0  965.24   56.40
   4   6   0  742.11   82.94
  -5  -6   0   34.58    8.26
  -5  -6   0   45.61   12.30
   5   6   0   37.17   34.17
   5   6   0   18.20    9.40
  -6  -6   0  594.07   43.43
  -6  -6   0  575.49   36.11
  -6  -6   0  569.97   40.97
   6   6   0  599.29   41.65
   6   6   0  664.71   74.72
  -7  -6   0   83.25   13.84
  -7  -6   0   90.07   18.46
   7   6   0   86.87   41.39
   7   6   0   91.31   15.77
   7   6   0   88.02   13.13
  -8  -6   0  335.74   31.24
  -8  -6   0  401.16   38.37
   8   6   0  378.19   33.75
   8   6   0  405.13   29.92
  -9  -6   0   20.81   17.91
  -9  -6   0   12.06   13.08
   9   6   0   55.81   15.33
   9  -7   0   61.53   18.14
   9  -7   0   17.71   64.50
   9  -7   0   30.79   19.54
  -9   7   0   27.23   15.07
   8  -7   0  -34.45   70.04
   8  -7   0   49.71   16.29
   8  -7   0   51.32   13.16
  -8   7   0   78.02   16.74
   7  -7   0   -1.76   68.93
   7  -7   0    5.52   12.30
   7  -7   0   38.29   13.61
  -7   7   0   27.47   11.91
  -7   7   0    1.58   11.61
   6  -7   0   12.67   63.04
   6  -7   0   79.88   15.15
   6  -7   0   57.89   15.45
  -6   7   0   59.37   13.53
  -6   7   0   73.72   14.36
   5  -7   0   24.33    8.95
   5  -7   0   -4.18   40.36
   5  -7   0    8.84   11.30
  -5   7   0   16.83    5.90
  -5   7   0   30.88   11.10
  -5   7   0   27.08   13.46
   4  -7   0   34.74   10.31
   4  -7   0   40.33    9.26
   4  -7   0   -4.85   33.37
  -4   7   0   28.84    8.39
  -4   7   0   27.00    4.94
  -4   7   0   48.92   14.19
   3  -7   0  -30.71   38.36
   3  -7   0   25.38    8.87
   3  -7   0   29.85    8.29
  -3   7   0   57.58    9.43
  -3   7   0   29.99   11.44
  -3   7   0   38.98    4.26
   2  -7   0  150.24   18.65
   2  -7   0  179.23   16.74
   2  -7   0  180.76   17.34
  -2   7   0  152.90   15.78
  -2   7   0  158.46   19.53
   1  -7   0   -0.86    8.94
   1  -7   0    2.71    7.53
  -1   7   0   18.90   11.40
  -1   7   0    7.98   37.27
  -1   7   0   -5.44    7.14
   0  -7   0  296.22   23.08
   0  -7   0  314.82   19.51
   0  -7   0  330.25   25.77
   0   7   0  296.54   27.07
   0   7   0  312.27   23.88
  -1  -7   0    0.78    5.61
  -1  -7   0   17.27    9.52
   1   7   0    9.50    7.55
   1   7   0   11.81   34.23
   1   7   0    8.12   11.40
  -2  -7   0  131.52   16.97
  -2  -7   0  158.91   17.64
  -2  -7   0  129.34   15.01
   2   7   0  154.52   15.01
   2   7   0  148.98   20.03
   2   7   0  150.45   11.89
  -3  -7   0   48.77   11.42
  -3  -7   0   58.32   11.86
   3   7   0   45.86   14.58
   3   7   0   46.44   10.30
  -4  -7   0   21.43   10.06
  -4  -7   0   40.81   10.05
   4   7   0   25.99    8.99
   4   7   0    9.61   31.18
  -5  -7   0   16.54    9.40
  -5  -7   0   32.01   12.32
  -5  -7   0   16.04    3.27
   5   7   0   23.94    9.84
   5   7   0   34.39   32.69
  -6  -7   0  103.63   15.43
  -6  -7   0   80.97   16.85
   6   7   0   89.88   37.89
   6   7   0   68.33   14.55
  -7  -7   0   16.99   12.04
  -7  -7   0   25.35   15.05
   7   7   0    2.33   10.54
   7   7   0    8.96    9.22
  -8  -7   0   44.46   13.82
  -8  -7   0   36.60   17.51
   8   7   0   49.83   12.60
  -9  -7   0   60.11   16.37
  -9  -7   0   22.08   18.74
   9   7   0   38.28   16.14
   9  -8   0    0.99   90.94
   8  -8   0   48.00   88.25
   8  -8   0  131.87   21.58
   8  -8   0  134.10   21.70
  -8   8   0  141.92   21.39
   7  -8   0   30.25   15.15
   7  -8   0    0.19   56.34
   7  -8   0    2.73    9.61
  -7   8   0   15.05   14.49
  -7   8   0   18.78   13.11
   6  -8   0  411.93   34.17
   6  -8   0  419.51   34.86
  -6   8   0  383.50   26.39
  -6   8   0  334.44   32.42
  -6   8   0  410.73   33.58
   5  -8   0  -13.26   39.16
   5  -8   0    7.19   10.76
   5  -8   0    4.24   12.60
  -5   8   0    0.30    4.89
  -5   8   0    9.64   14.03
  -5   8   0   -7.67    9.55
   4  -8   0  184.85   22.23
   4  -8   0  190.04   20.73
  -4   8   0  181.28   20.46
  -4   8   0  185.82   12.96
  -4   8   0  216.06   24.46
   3  -8   0   -1.51   10.46
   3  -8   0  -13.17    8.03
  -3   8   0   -4.79   13.61
  -3   8   0    2.13    9.08
   2  -8   0  615.46   40.86
   2  -8   0  609.39   41.31
  -2   8   0  533.96   39.09
  -2   8   0  567.28   42.91
   1  -8   0   -0.58    6.29
   1  -8   0    6.92    9.97
  -1   8   0    0.84    7.95
  -1   8   0   19.02   13.32
   0  -8   0  485.17   35.66
   0  -8   0  488.58   33.47
   0  -8   0  477.53   28.87
   0   8   0  441.94   33.63
   0   8   0  479.93   37.91
  -1  -8   0   15.26    8.46
  -1  -8   0    2.28    7.60
  -1  -8   0    1.10    7.99
   1   8   0   -5.78    7.65
   1   8   0  -22.64   36.41
   1   8   0    7.79    6.41
   1   8   0  -11.60    8.29
  -2  -8   0  592.82   40.55
  -2  -8   0  590.96   39.84
  -2  -8   0  620.94   41.04
   2   8   0  542.37   35.99
   2   8   0  586.44   39.83
   2   8   0  550.30   42.22
  -3  -8   0    4.61    7.70
  -3  -8   0   -8.74    8.02
   3   8   0   -1.66   13.21
   3   8   0   -9.50    7.59
   3   8   0    0.08   35.81
  -4  -8   0  174.12   17.63
  -4  -8   0  194.75   21.08
   4   8   0  183.93   18.99
   4   8   0  170.91   22.23
   4   8   0   88.15   39.20
  -5  -8   0    8.88   13.18
  -5  -8   0   -7.17    9.48
   5   8   0   11.41   26.45
   5   8   0   -0.83    9.29
  -6  -8   0  395.07   31.27
  -6  -8   0  378.98   33.33
   6   8   0  368.86   32.60
  -7  -8   0    3.42   13.97
  -7  -8   0    8.62   12.23
   7   8   0    2.76   11.61
  -8  -8   0  156.00   21.88
  -8  -8   0  190.46   28.64
   8   8   0  163.13   22.84
   8  -9   0   77.33   20.93
   8  -9   0   90.91   20.80
   8  -9   0   -2.33   85.68
  -8   9   0   99.33   19.93
   7  -9   0    5.60   14.66
   7  -9   0  -10.29   73.68
   7  -9   0   23.27   15.04
  -7   9   0   23.20   14.04
   6  -9   0   53.29   16.77
   6  -9   0   66.33   17.49
   6  -9   0    2.59   52.68
  -6   9   0   70.54   18.68
  -6   9   0   55.34   14.98
   5  -9   0  -18.79    7.35
   5  -9   0   -0.51   10.02
  -5   9   0    0.81   16.74
  -5   9   0   -5.17    8.10
   4  -9   0  284.47   31.37
   4  -9   0  326.99   29.89
  -4   9   0  371.13   32.65
  -4   9   0  430.56   30.88
   3  -9   0   52.38   15.11
   3  -9   0   59.94   14.12
  -3   9   0   84.95   18.56
  -3   9   0   72.11   11.98
   2  -9   0   68.50   13.73
   2  -9   0   46.76   14.21
  -2   9   0   55.66   16.79
  -2   9   0   63.79   11.46
   1  -9   0  113.65   16.68
   1  -9   0  118.84   16.21
  -1   9   0  119.47   15.90
  -1   9   0  120.44   20.64
   0  -9   0  136.59   15.99
   0  -9   0  132.10   18.73
   0  -9   0   95.61    7.57
   0   9   0   69.82   14.02
   0   9   0   83.48   18.95
  -1  -9   0  127.85   17.05
  -1  -9   0  110.68    9.84
  -1  -9   0  129.63   16.11
  -1  -9   0  109.90   14.07
   1   9   0   69.38   16.46
   1   9   0   94.47   14.65
   1   9   0  100.30   12.04
  -2  -9   0   56.20   13.08
  -2  -9   0   44.58   14.39
  -2  -9   0   57.43   10.95
   2   9   0   44.59   18.13
   2   9   0   48.82    8.22
   2   9   0   53.35   10.60
   2   9   0  -24.86   39.17
  -3  -9   0   50.79   12.86
  -3  -9   0  101.05   17.33
   3   9   0  -17.83   55.44
   3   9   0   56.52   19.17
   3   9   0   37.81    9.94
  -4  -9   0  405.61   33.06
  -4  -9   0  377.14   31.76
   4   9   0  401.85   31.51
   4   9   0  340.77   35.48
  -5  -9   0    4.27   12.33
  -5  -9   0    3.25    7.93
   5   9   0    2.32   11.61
  -6  -9   0   78.89   16.72
  -6  -9   0   98.95   20.36
   6   9   0   83.94   16.54
  -7  -9   0   16.69   13.72
  -7  -9   0   17.66   19.29
   7   9   0   23.82   13.91
  -8  -9   0  105.11   23.04
  -8  -9   0   80.15   18.82
   8   9   0   71.15   18.58
   7 -10   0   66.58   19.02
   7 -10   0   40.08   18.40
  -7  10   0   45.38   17.28
   6 -10   0  142.23   21.06
   6 -10   0   93.76   20.66
  -6  10   0   48.14   19.17
  -6  10   0   85.59   18.12
   5 -10   0   -1.95   13.35
   5 -10   0   17.41   15.67
  -5  10   0    4.67   14.45
  -5  10   0   16.64   13.74
   4 -10   0  253.60   26.83
   4 -10   0  255.17   26.51
  -4  10   0  217.79   24.85
  -4  10   0  219.06   27.86
   3 -10   0   10.70   11.59
   3 -10   0  -11.69   12.67
  -3  10   0   12.80   16.33
  -3  10   0  -13.08    7.56
   2 -10   0  216.63   26.45
   2 -10   0  213.67   22.93
  -2  10   0  269.24   23.94
  -2  10   0  211.59   28.49
   1 -10   0   25.72    9.50
   1 -10   0    7.85   10.09
  -1  10   0  -10.99   15.91
  -1  10   0   12.20   11.02
   0 -10   0  136.36   19.24
   0 -10   0  196.57   24.43
   0  10   0  173.84   20.12
   0  10   0  185.70   26.21
  -1 -10   0   16.86   11.65
  -1 -10   0  -14.88    9.33
  -1 -10   0   36.33   15.18
   1  10   0   10.05   10.64
   1  10   0   19.59    9.62
   1  10   0   19.83   17.65
  -2 -10   0  246.27   26.88
  -2 -10   0  223.04   25.34
  -2 -10   0  254.56   25.21
   2  10   0  239.37   29.03
   2  10   0  265.96   25.72
   2  10   0  264.13   19.68
  -3 -10   0   -0.08   13.30
  -3 -10   0   -4.96   10.61
   3  10   0   -5.31    8.14
   3  10   0   11.96   14.17
  -4 -10   0  273.67   26.63
  -4 -10   0  252.24   27.75
   4  10   0  263.79   26.53
  -5 -10   0   20.92   13.25
  -5 -10   0   30.43   13.69
   5  10   0   24.40   12.58
  -6 -10   0  109.81   18.72
  -6 -10   0   98.73   20.61
   6  10   0  115.19   19.78
  -7 -10   0   51.10   15.75
  -7 -10   0   58.89   19.76
   7  10   0   31.54   15.42
   6 -11   0   97.35   18.21
   6 -11   0  106.00   22.56
  -6  11   0   98.09   17.45
   5 -11   0   35.84   15.86
   5 -11   0   28.99   13.83
  -5  11   0   22.91   14.86
  -5  11   0    2.91   19.33
   4 -11   0   99.92   21.09
   4 -11   0  116.04   20.10
  -4  11   0  111.58   19.63
  -4  11   0  139.52   25.78
   3 -11   0   -8.90   12.83
   3 -11   0    5.82   11.59
  -3  11   0    6.21    9.87
  -3  11   0  -10.12   20.00
   2 -11   0  240.61   27.73
   2 -11   0  326.23   29.51
  -2  11   0  248.01   30.94
  -2  11   0  260.83   26.99
   1 -11   0  -16.15   11.65
   1 -11   0  -12.89   13.53
  -1  11   0   -0.79   13.40
  -1  11   0   -9.65   11.33
   0 -11   0  121.50   19.12
   0 -11   0   90.33   17.82
   0  11   0  104.78   24.31
   0  11   0   90.19   15.21
  -1 -11   0    7.51   15.82
  -1 -11   0   -5.48   12.71
  -1 -11   0   12.05   11.19
   1  11   0    5.38   19.40
   1  11   0    1.40    9.37
   1  11   0  -20.06   10.99
  -2 -11   0  284.02   32.65
  -2 -11   0  333.85   30.13
  -2 -11   0  292.63   29.27
   2  11   0  313.17   29.58
   2  11   0  325.60   37.64
  -3 -11   0    5.81   11.80
  -3 -11   0    8.24   12.73
   3  11   0  -15.76   12.83
   3  11   0   23.94   21.81
  -4 -11   0  137.90   21.17
  -4 -11   0  122.85   19.47
   4  11   0  114.91   19.05
  -5 -11   0   22.04   13.92
  -5 -11   0   16.86   15.39
   5  11   0   26.91   11.78
  -6 -11   0  103.28   19.48
  -6 -11   0  122.80   23.42
   6  11   0  118.19   20.29
   5 -12   0   -5.88   17.50
   5 -12   0  -13.97   15.66
  -5  12   0    0.12   15.71
  -5  12   0   -8.22   36.77
   4 -12   0  111.83   18.36
   4 -12   0   81.42   21.76
  -4  12   0   65.37   22.92
  -4  12   0   96.16   20.28
   3 -12   0   40.27   18.26
   3 -12   0   49.11   14.56
  -3  12   0   61.84   23.26
  -3  12   0   34.43   12.69
   2 -12   0  287.13   29.05
   2 -12   0  216.21   28.95
  -2  12   0  180.57   29.55
  -2  12   0  239.36   26.02
   1 -12   0   19.38   13.45
   1 -12   0    5.70   16.32
  -1  12   0   25.06   21.06
  -1  12   0    4.06   12.67
   0 -12   0   66.31   17.20
   0 -12   0   95.57   18.09
   0 -12   0   62.96   17.17
   0  12   0   88.99   15.30
   0  12   0   89.99   17.75
   0  12   0   66.43   19.96
  -1 -12   0   13.91   13.51
  -1 -12   0   28.91   17.43
  -1 -12   0    0.87   12.44
   1  12   0   49.46   23.55
   1  12   0   16.93   13.48
  -2 -12   0  273.17   27.35
  -2 -12   0  209.32   25.94
  -2 -12   0  214.48   29.66
   2  12   0  238.42   34.71
   2  12   0  228.54   25.83
   3  12   0   66.65   25.37
   3  12   0   61.35   17.22
  -4 -12   0   87.79   18.91
   4  12   0   99.66   19.17
  -5 -12   0   -2.64   14.28
   5  12   0    3.69   11.71
   3 -13   0  -12.46   18.39
   3 -13   0    5.84   15.57
  -3  13   0   -2.37   15.41
  -3  13   0   11.29   24.55
   2 -13   0   96.70   19.30
   2 -13   0   35.37   20.49
  -2  13   0   39.49   16.26
  -2  13   0   20.71   23.56
   1 -13   0   -4.34   14.46
   1 -13   0  -20.84   15.87
  -1  13   0   12.05   14.61
  -1  13   0   16.90   23.30
   0 -13   0  288.55   30.17
   0 -13   0  260.51   31.03
   0  13   0  237.96   35.24
   0  13   0  251.60   28.60
  -1 -13   0    2.25   14.43
  -1 -13   0   -3.09   17.95
   1  13   0  -13.58   22.50
   1  13   0   15.68   14.82
  -2 -13   0   55.24   17.03
  -2 -13   0   90.09   23.44
   2  13   0   31.28   25.52
   2  13   0   85.34   19.43
   3  13   0   -4.47   19.08
   3  13   0   -3.64   14.48
   2  13  -1   29.77   16.19
   2  13  -1    1.09   24.44
  -2 -13   1    0.04   14.66
   1  13  -1   53.64   26.30
   1  13  -1   65.89   19.35
  -1 -13   1   95.99   22.88
  -1 -13   1   77.91   16.07
   0  13  -1    8.22   17.66
   0  13  -1   -0.74   10.67
   0 -13   1    3.92   17.83
   0 -13   1   16.28   15.11
  -1  13  -1   21.90   24.08
  -1  13  -1   67.16   18.56
   1 -13   1  103.20   17.28
   1 -13   1   85.45   19.60
  -2  13  -1   18.52   16.31
  -2  13  -1  -23.49   21.89
   2 -13   1  -15.79   12.24
   2 -13   1   21.23   16.27
   5  12  -1    0.71   15.30
   4  12  -1   11.84   14.87
   4  12  -1    2.33   17.80
  -4 -12   1   19.82   11.48
   3  12  -1   69.89   17.28
   3  12  -1   73.41   22.00
   2  12  -1   28.74   22.84
   2  12  -1   25.17   11.57
  -2 -12   1   20.65   16.78
  -2 -12   1   43.54   12.53
   1  12  -1   55.17   16.12
   1  12  -1   40.26   23.87
  -1 -12   1   52.62   15.84
  -1 -12   1   49.77   17.56
   0  12  -1    2.81   13.03
   0  12  -1    5.48   21.79
   0 -12   1   -6.98   14.75
   0 -12   1   -0.57   12.85
  -1  12  -1   36.61   18.02
  -1  12  -1   39.26   15.11
   1 -12   1   32.30   15.33
   1 -12   1   14.43   14.15
  -2  12  -1   10.19   10.28
  -2  12  -1    7.19   21.18
   2 -12   1   35.78   17.29
   2 -12   1   13.76   10.94
  -3  12  -1   57.59   17.63
  -3  12  -1   47.26   23.52
   3 -12   1   73.30   20.65
   3 -12   1   70.17   17.06
  -4  12  -1  -32.01   19.52
  -4  12  -1   -4.00   14.85
   4 -12   1   -0.24   14.19
   4 -12   1  -22.62   15.00
  -5  12  -1   -2.98   21.31
  -5  12  -1  -20.40   15.51
   5 -12   1    3.27   16.63
   5 -12   1   32.99   19.14
   6  11  -1   25.72   15.40
  -6 -11   1    4.47   10.80
   5  11  -1  179.76   23.98
  -5 -11   1  171.08   21.08
   4  11  -1    3.26   21.98
   4  11  -1    9.35    9.90
  -4 -11   1   10.64   13.17
  -4 -11   1   -7.09   11.08
   3  11  -1  374.28   44.26
   3  11  -1  589.25   39.20
  -3 -11   1  426.20   35.60
   2  11  -1   26.99   20.72
   2  11  -1   15.18   12.29
  -2 -11   1    8.99   10.51
  -2 -11   1    2.42   11.77
  -2 -11   1   -5.03   11.04
   1  11  -1  231.80   24.10
   1  11  -1  200.70   19.26
   1  11  -1  197.59   30.38
  -1 -11   1  255.26   25.29
  -1 -11   1  210.85   25.92
  -1 -11   1  212.33   22.67
   0  11  -1   -0.47   19.17
   0  11  -1    7.81   12.13
   0 -11   1  -16.49   10.70
   0 -11   1    3.46   14.03
  -1  11  -1  250.75   25.46
  -1  11  -1  172.59   28.52
   1 -11   1  211.69   27.22
   1 -11   1  232.41   25.18
  -2  11  -1   21.25   13.47
  -2  11  -1    4.82   19.24
   2 -11   1   -0.15   14.81
   2 -11   1   -6.98   11.60
  -3  11  -1  322.33   37.01
  -3  11  -1  324.66   32.31
   3 -11   1  360.29   35.90
   3 -11   1  457.88   36.03
  -4  11  -1   -5.44   18.16
  -4  11  -1    2.47   13.37
   4 -11   1   -3.30   10.13
   4 -11   1    1.70   11.19
  -5  11  -1  211.58   26.22
  -5  11  -1  165.92   27.38
   5 -11   1  199.74   25.46
   5 -11   1  182.41   26.34
  -6  11  -1  -19.25   28.56
  -6  11  -1    0.60   15.80
   6 -11   1   17.29   15.85
   6 -11   1   21.90   17.48
   7  10  -1   98.79   19.28
  -7 -10   1   97.31   19.69
  -7 -10   1   83.32   19.14
   6  10  -1   10.22   13.79
  -6 -10   1    8.77   13.52
  -6 -10   1   31.93   13.32
   5  10  -1   66.80   16.75
  -5 -10   1   69.77   14.50
  -5 -10   1   97.89   16.93
   4  10  -1   -1.62   14.85
   4  10  -1    5.83   43.77
   4  10  -1   32.31   10.81
  -4 -10   1   25.74   10.58
  -4 -10   1   27.18   12.24
   3  10  -1  209.77   30.82
   3  10  -1  269.81   26.98
  -3 -10   1  293.32   24.15
   2  10  -1   31.68   12.96
   2  10  -1   21.73    7.46
   2  10  -1   25.23   19.81
  -2 -10   1   22.87   14.62
  -2 -10   1   39.09   10.68
  -2 -10   1   40.05   10.54
   1  10  -1   38.71   19.57
   1  10  -1   28.10    8.84
   1  10  -1   51.07   11.81
  -1 -10   1   45.68   12.62
  -1 -10   1   39.67   15.51
  -1 -10   1   31.17   12.57
   0  10  -1   -0.65   10.41
   0  10  -1   -4.60   11.84
   0 -10   1   11.30    8.49
   0 -10   1   -2.60   12.89
  -1  10  -1   39.05   12.76
  -1  10  -1   25.10   14.93
   1 -10   1   49.72   15.52
   1 -10   1   26.06    9.91
  -2  10  -1   27.06   12.51
  -2  10  -1   18.90   17.77
   2 -10   1   33.03   11.18
   2 -10   1   12.13   14.47
  -3  10  -1  203.30   29.41
  -3  10  -1  302.50   28.06
   3 -10   1  347.20   29.78
   3 -10   1  279.65   29.47
  -4  10  -1   14.23   10.25
  -4  10  -1   12.42   19.16
   4 -10   1    9.87   13.95
   4 -10   1   12.85   10.66
  -5  10  -1  105.17   16.57
  -5  10  -1   63.36   21.66
   5 -10   1   76.27   18.09
   5 -10   1   85.76   18.62
  -6  10  -1   63.58   16.16
  -6  10  -1   12.84   19.22
   6 -10   1   31.23   14.86
   6 -10   1   27.37   13.76
  -7  10  -1  100.90   18.01
   7 -10   1  101.10   21.80
   7 -10   1  108.78   21.93
   8   9  -1    4.52   14.60
  -8  -9   1   14.30   18.17
  -8  -9   1    1.12   13.20
   7   9  -1  116.60   20.28
  -7  -9   1  125.73   21.47
  -7  -9   1  143.47   18.97
   6   9  -1   20.07   12.50
  -6  -9   1    3.77    8.58
  -6  -9   1    6.45   12.37
   5   9  -1  157.45   20.33
   5   9  -1  120.20   49.21
  -5  -9   1  139.54   19.56
  -5  -9   1  177.58   20.16
   4   9  -1   11.52   17.36
   4   9  -1   16.35   37.44
   4   9  -1    9.47    8.50
  -4  -9   1   25.91   10.92
  -4  -9   1   12.10   12.00
   3   9  -1  644.12   53.24
   3   9  -1  749.07   48.90
  -3  -9   1  708.81   48.31
   2   9  -1   28.93    6.77
   2   9  -1  -22.14   49.40
   2   9  -1   23.16   16.49
   2   9  -1    9.01   10.33
  -2  -9   1   23.09   10.91
  -2  -9   1   36.87   12.14
  -2  -9   1   30.37   11.49
   1   9  -1  413.80   30.38
   1   9  -1  345.68   35.91
  -1  -9   1  366.65   24.43
  -1  -9   1  374.13   28.84
  -1  -9   1  434.12   30.16
  -1  -9   1  376.34   32.43
   0   9  -1   11.69    7.97
   0   9  -1   -8.41    9.49
   0  -9   1  -16.10    9.65
   0  -9   1    3.13    6.40
  -1   9  -1  413.36   31.16
  -1   9  -1  431.25   36.15
   1  -9   1  394.31   32.97
   1  -9   1  351.02   31.65
  -2   9  -1   15.70   15.51
  -2   9  -1   40.23   12.26
   2  -9   1   19.27   10.07
   2  -9   1   27.62   11.81
  -3   9  -1  574.68   45.92
  -3   9  -1  680.96   50.02
   3  -9   1  701.84   47.47
   3  -9   1  698.08   47.23
  -4   9  -1    7.90   11.11
  -4   9  -1    3.78   14.92
   4  -9   1   -7.05   11.63
   4  -9   1    6.84    9.00
  -5   9  -1  179.33   24.58
  -5   9  -1  128.77   19.54
   5  -9   1  133.39   21.35
   5  -9   1  171.19   19.48
  -6   9  -1   21.15   16.05
  -6   9  -1   29.80   13.50
   6  -9   1   18.50   14.88
   6  -9   1    3.40   12.44
  -7   9  -1   85.30   19.04
  -7   9  -1   87.29   18.64
   7  -9   1  108.35   20.08
   7  -9   1  159.59   22.43
  -8   9  -1    5.73   14.72
   8  -9   1   27.68   16.89
   8  -9   1    8.42   17.77
   8   8  -1   41.12   15.96
  -8  -8   1   76.27   16.54
  -8  -8   1   80.12   20.71
   7   8  -1  182.96   22.14
  -7  -8   1  159.09   24.33
  -7  -8   1  177.29   21.58
   6   8  -1   49.17   14.30
   6   8  -1   45.70   37.36
  -6  -8   1   52.92   14.40
  -6  -8   1   62.15   14.24
   5   8  -1   78.19   42.21
   5   8  -1  118.48   17.16
  -5  -8   1  137.52   19.70
  -5  -8   1  118.76    9.97
  -5  -8   1  113.81   15.97
   4   8  -1   27.61   17.09
   4   8  -1   -6.29   35.96
   4   8  -1   12.04    9.95
  -4  -8   1    4.66   11.00
  -4  -8   1   25.28   10.60
   3   8  -1  198.98   24.46
   3   8  -1  226.14   21.63
  -3  -8   1  220.95   21.32
   2   8  -1   16.64   11.20
   2   8  -1   -8.07   36.44
   2   8  -1   10.59    5.25
   2   8  -1   10.26    6.77
  -2  -8   1   24.10   11.82
  -2  -8   1    2.57    7.85
  -2  -8   1   29.23   10.22
   1   8  -1  649.88   40.79
   1   8  -1  611.23   44.76
  -1  -8   1  562.14   40.03
  -1  -8   1  569.05   39.61
  -1  -8   1  555.64   40.83
   0   8  -1   -4.64    5.42
   0   8  -1   -8.63   12.15
   0  -8   1   -2.61    2.20
   0  -8   1    5.53    9.81
   0  -8   1    9.98    6.24
  -1   8  -1  585.68   41.64
  -1   8  -1  640.59   45.65
   1  -8   1  566.77   42.87
   1  -8   1  652.43   41.48
  -2   8  -1   30.94    9.80
  -2   8  -1   25.12   13.89
   2  -8   1    5.97    8.07
   2  -8   1    6.80    9.37
  -3   8  -1  233.25   26.20
  -3   8  -1  278.64   23.37
  -3   8  -1  245.59   15.69
   3  -8   1  283.00   26.21
   3  -8   1  217.96   22.99
  -4   8  -1   -0.68   13.71
  -4   8  -1   19.70   10.67
   4  -8   1   21.71   10.37
   4  -8   1   16.32   12.08
  -5   8  -1  109.85    9.61
  -5   8  -1  109.99   15.44
  -5   8  -1  139.86   20.82
   5  -8   1  112.98   17.33
   5  -8   1  126.90   18.78
  -6   8  -1   52.47   14.68
  -6   8  -1   65.23   17.77
   6  -8   1   57.76   15.17
   6  -8   1   58.52   14.48
   6  -8   1   21.88   54.25
  -7   8  -1  151.58   22.15
  -7   8  -1  159.32   19.61
   7  -8   1  185.98   22.34
   7  -8   1  190.24   21.79
   7  -8   1  -11.73   76.28
  -8   8  -1   92.24   15.80
   8  -8   1  -29.60   76.47
   8  -8   1   92.68   19.24
   8  -8   1   67.32   16.47
   9   7  -1  180.69   22.78
  -9  -7   1  208.18   24.34
  -9  -7   1  176.20   27.74
   8   7  -1   -1.73   11.47
  -8  -7   1   15.79   10.33
  -8  -7   1   25.32   17.92
   7   7  -1  131.84   19.34
   7   7  -1  148.76   51.98
  -7  -7   1  160.14   22.45
  -7  -7   1  166.08   18.75
   6   7  -1   20.24   33.11
   6   7  -1   -0.63    7.51
  -6  -7   1   10.68    7.55
  -6  -7   1    7.07   11.49
   5   7  -1  192.06   54.12
   5   7  -1  148.89   18.45
  -5  -7   1  172.75   18.62
  -5  -7   1  177.15   20.02
  -5  -7   1  178.98   12.03
   4   7  -1   28.21   34.88
   4   7  -1   64.36   16.88
   4   7  -1   74.18   12.10
  -4  -7   1   72.43   12.68
  -4  -7   1   61.66   11.26
   3   7  -1  416.21   30.28
   3   7  -1  381.62   33.94
  -3  -7   1  435.61   30.76
   2   7  -1   20.58    7.36
   2   7  -1   27.26   12.71
   2   7  -1   20.13    4.75
  -2  -7   1   24.52   10.53
  -2  -7   1   23.86    7.12
  -2  -7   1   33.54    9.67
   1   7  -1  888.21   58.83
   1   7  -1  813.58   54.64
  -1  -7   1  868.36   54.67
  -1  -7   1  890.45   56.96
  -1  -7   1  871.02   54.96
   0   7  -1   -6.73    7.21
   0   7  -1   -5.24   10.47
   0   7  -1  -10.55   34.10
   0  -7   1    2.87    2.43
   0  -7   1   -3.60    6.00
   0  -7   1    1.72    7.02
  -1   7  -1  830.09   56.42
  -1   7  -1  868.64   54.63
   1  -7   1  818.29   54.45
   1  -7   1  882.36   56.02
  -2   7  -1   18.67   11.24
  -2   7  -1   16.18    8.41
   2  -7   1   24.99    9.02
   2  -7   1   37.99    8.85
   2  -7   1   16.44    9.95
  -3   7  -1  436.50   34.88
  -3   7  -1  468.34   32.64
  -3   7  -1  449.13   27.11
   3  -7   1  463.86   34.15
   3  -7   1  452.97   31.98
  -4   7  -1   57.21   15.47
  -4   7  -1   64.68    6.27
  -4   7  -1   81.54   12.85
   4  -7   1   79.30   14.19
   4  -7   1   92.15   13.81
   4  -7   1    5.66   37.89
  -5   7  -1  220.09   21.19
  -5   7  -1  222.83   24.99
   5  -7   1  211.72   22.14
   5  -7   1  222.44   23.19
  -6   7  -1   -5.73    9.77
  -6   7  -1   14.17   11.59
   6  -7   1   -0.20   11.50
   6  -7   1    4.86   10.88
   6  -7   1    1.67   57.25
  -7   7  -1  139.63   18.02
   7  -7   1  171.74   20.77
   7  -7   1  146.36   19.93
  -8   7  -1   -9.23   12.18
  -8   7  -1    6.85   12.99
   8  -7   1  -11.47   11.69
   8  -7   1    6.50   10.95
   8  -7   1   24.33   56.13
  -9   7  -1  164.38   22.34
   9  -7   1   23.75   91.79
   9  -7   1  163.51   23.07
   9   6  -1   37.02   15.74
  -9  -6   1   51.73   19.06
  -9  -6   1   49.30   12.84
   8   6  -1   17.22   13.38
   8   6  -1   42.13   47.56
  -8  -6   1   35.13   12.98
  -8  -6   1   35.96   16.03
   7   6  -1  266.10   26.33
   7   6  -1  369.98   71.01
  -7  -6   1  273.27   28.88
  -7  -6   1  251.83   25.29
   6   6  -1    4.35   37.54
   6   6  -1   15.07   10.13
  -6  -6   1   20.45    9.59
  -6  -6   1   20.60   11.81
   5   6  -1  458.50   74.81
   5   6  -1  560.99   37.34
  -5  -6   1  558.41   38.04
  -5  -6   1  507.46   36.13
   4   6  -1   -7.72    7.20
   4   6  -1   21.28   31.69
   4   6  -1   11.65    9.52
  -4  -6   1    9.51    6.16
  -4  -6   1    7.93    8.20
   3   6  -1  938.50   58.98
   3   6  -1  802.38   55.77
  -3  -6   1  825.83   55.56
  -3  -6   1  972.14   56.82
   2   6  -1   15.70    3.73
   2   6  -1   22.66    7.77
   2   6  -1   19.05   11.21
  -2  -6   1   16.38    7.14
  -2  -6   1   16.32    6.99
  -2  -6   1    8.35    6.85
   1   6  -1 1406.93   84.67
   1   6  -1 1286.83   81.45
  -1  -6   1 1371.02   81.47
  -1  -6   1 1304.61   81.08
  -1  -6   1 1320.32   82.68
   0   6  -1    4.13   31.23
   0   6  -1    2.32    7.15
   0   6  -1    1.63    6.71
   0  -6   1   -0.45    7.11
   0  -6   1   10.29   10.18
   0  -6   1    5.90    2.34
   0  -6   1   15.83    8.65
  -1   6  -1 1422.94   82.10
  -1   6  -1 1354.40   83.80
   1  -6   1 1239.86   81.53
   1  -6   1 1360.18   83.96
   1  -6   1 1325.64   82.90
  -2   6  -1   12.90    7.23
  -2   6  -1   17.40    9.71
   2  -6   1    9.58    8.94
   2  -6   1   26.30    8.09
   2  -6   1   27.05    8.94
   2  -6   1   20.72    6.76
  -3   6  -1  881.96   52.65
  -3   6  -1  907.85   52.41
  -3   6  -1  952.99   56.94
  -3   6  -1  945.22   58.82
   3  -6   1  893.86   56.95
   3  -6   1  892.35   56.37
   3  -6   1  838.72   57.43
   3  -6   1  839.51   57.76
  -4   6  -1   15.37    8.16
  -4   6  -1   -0.82    8.45
   4  -6   1   18.42   33.87
   4  -6   1    4.72    8.83
   4  -6   1   -1.37    8.77
   4  -6   1    6.21    8.35
  -5   6  -1  496.17   38.05
  -5   6  -1  582.82   36.98
   5  -6   1  536.20   37.98
   5  -6   1  517.05   37.47
  -6   6  -1   25.49   11.10
  -6   6  -1    8.41   10.53
   6  -6   1    2.20   60.37
   6  -6   1    5.48   10.22
   6  -6   1   23.09    9.52
  -7   6  -1  229.25   25.60
  -7   6  -1  345.09   28.04
   7  -6   1  289.01   27.52
   7  -6   1  312.92   27.27
  -8   6  -1   44.48   14.51
  -8   6  -1   29.06   14.17
   8  -6   1  -56.12   60.83
   8  -6   1   24.22   10.82
   8  -6   1   55.66   15.10
  -9   6  -1   45.82   15.65
   9  -6   1    8.47   63.65
   9  -6   1   59.90   16.77
  10   5  -1   12.36   14.99
 -10  -5   1    1.67   17.99
 -10  -5   1    6.37   13.49
   9   5  -1  123.34   18.79
   9   5  -1   53.09   59.46
  -9  -5   1   90.26   17.61
  -9  -5   1  147.06   23.94
   8   5  -1   81.18   52.86
   8   5  -1   87.93   14.66
  -8  -5   1  113.98   20.34
  -8  -5   1   95.14   15.96
   7   5  -1  157.95   14.84
   7   5  -1  168.30   57.65
   7   5  -1  132.16   18.19
  -7  -5   1  181.44   19.47
  -7  -5   1  148.06   20.97
   6   5  -1  162.75   52.95
   6   5  -1  145.88   16.60
  -6  -5   1  217.51   21.84
  -6  -5   1  140.60   16.98
  -6  -5   1  165.47   12.19
   5   5  -1  962.56   95.45
   5   5  -1  888.64   56.81
  -5  -5   1  884.76   57.66
  -5  -5   1  884.27   52.34
  -5  -5   1  821.95   55.95
   4   5  -1   44.13   10.67
   4   5  -1   65.05    9.43
   4   5  -1   64.14    8.96
   4   5  -1   51.54   10.81
   4   5  -1   45.52   34.20
  -4  -5   1   44.00    8.65
  -4  -5   1   38.97    9.87
  -4  -5   1   48.27    4.74
   3   5  -1  295.97   26.84
   3   5  -1  341.54   25.03
   3   5  -1  339.31   23.63
  -3  -5   1  318.15   24.09
  -3  -5   1  369.35   23.53
   2   5  -1  152.31   15.71
   2   5  -1  152.72   10.21
   2   5  -1  148.93   17.24
   2   5  -1  165.34   14.21
   2   5  -1  113.69   13.48
  -2  -5   1  185.19   15.18
  -2  -5   1  130.94   13.83
  -2  -5   1  170.00   16.32
  -2  -5   1  183.66   15.62
  -2  -5   1  135.67   16.39
   1   5  -1  814.19   57.74
   1   5  -1  905.41   56.28
   1   5  -1  909.46   56.91
   1   5  -1  921.41   56.30
  -1  -5   1  978.47   56.45
  -1  -5   1  908.07   58.74
  -1  -5   1  915.81   57.23
  -1  -5   1  948.46   56.12
  -1  -5   1  879.67   55.80
   0   5  -1    0.28    9.20
   0   5  -1    7.06   31.40
   0   5  -1   -0.99    6.02
   0   5  -1    6.63    4.83
   0   5  -1   -4.07    5.77
   0  -5   1    1.49    6.03
   0  -5   1    3.19    6.14
   0  -5   1    2.81    5.50
   0  -5   1   12.94    6.16
  -1   5  -1  908.95   57.09
  -1   5  -1  902.42   57.09
  -1   5  -1  880.81   57.77
  -1   5  -1  996.39   59.62
   1  -5   1 1002.28   57.06
   1  -5   1  913.42   57.28
   1  -5   1  854.66   58.55
   1  -5   1  932.59   58.22
  -2   5  -1  170.19   17.45
  -2   5  -1   68.61   46.03
  -2   5  -1  144.45   14.84
  -2   5  -1  155.19   14.15
  -2   5  -1  151.92   13.78
  -2   5  -1  140.57    9.01
   2  -5   1  158.86   12.83
   2  -5   1  168.87   16.53
   2  -5   1  134.81   14.12
   2  -5   1  148.24   13.60
   2  -5   1  139.42   13.31
  -3   5  -1  393.13   25.46
  -3   5  -1  355.38   23.97
  -3   5  -1  322.91   25.80
   3  -5   1  315.96   25.33
   3  -5   1  340.27   24.67
   3  -5   1  308.79   24.46
   3  -5   1  344.55   24.39
  -4   5  -1   76.07   12.18
  -4   5  -1   42.13    9.21
  -4   5  -1   36.72   11.17
   4  -5   1   -8.17   29.36
   4  -5   1   63.31   11.02
   4  -5   1   59.28   10.13
  -5   5  -1  908.69   54.90
  -5   5  -1  806.90   52.99
   5  -5   1  775.10   53.21
   5  -5   1  795.88   53.49
  -6   5  -1  200.32   18.52
  -6   5  -1  160.09   19.13
  -6   5  -1  180.96   20.47
   6  -5   1  165.73   17.49
   6  -5   1  141.02   17.08
  -7   5  -1  172.70   22.45
  -7   5  -1  117.94   16.27
  -7   5  -1  146.57   19.93
   7  -5   1  159.49   18.33
   7  -5   1  144.71   11.66
   7  -5   1  150.26   19.12
  -8   5  -1  114.79   17.34
  -8   5  -1   90.22   20.10
  -8   5  -1  117.30   18.27
   8  -5   1  100.58   15.23
   8  -5   1   12.28   72.00
   8  -5   1  118.90   18.20
  -9   5  -1   77.29   19.19
  -9   5  -1  110.61   18.65
  -9   5  -1   89.92   21.65
   9  -5   1   23.15   63.99
   9  -5   1  123.63   19.16
 -10   5  -1  -13.90   13.92
  10  -5   1   25.12   94.65
  10  -5   1   -6.47    9.93
  10   4  -1    3.35   13.73
 -10  -4   1   23.88   18.22
 -10  -4   1   -9.14   12.08
   9   4  -1   37.04   14.36
   9   4  -1   20.29   49.50
  -9  -4   1   17.03   16.27
  -9  -4   1   58.45   15.70
   8   4  -1   60.22   50.89
   8   4  -1   70.09   13.19
  -8  -4   1   91.29   18.30
  -8  -4   1   56.00   13.26
   7   4  -1  502.12   34.20
   7   4  -1  513.20   80.83
   7   4  -1  437.34   28.88
  -7  -4   1  368.59   32.19
  -7  -4   1  456.62   35.75
   6   4  -1   -5.85    4.98
   6   4  -1    6.69    7.65
   6   4  -1   -2.24    5.86
   6   4  -1   15.25   31.81
  -6  -4   1    4.77    9.79
  -6  -4   1   -4.38    7.18
   5   4  -1 1057.31  100.07
   5   4  -1  929.56   58.70
   5   4  -1  883.68   59.16
  -5  -4   1  947.76   60.52
  -5  -4   1  910.96   58.83
   4   4  -1   16.73    6.89
   4   4  -1   22.89    7.66
   4   4  -1   29.48   30.41
   4   4  -1   18.08    8.54
  -4  -4   1   29.75    8.76
  -4  -4   1   19.27    6.68
  -4  -4   1   22.89    3.50
   3   4  -1 2953.66  162.18
   3   4  -1 2572.98  159.84
   3   4  -1 2672.93  160.49
   3   4  -1 2783.45  160.12
   3   4  -1 2551.98  159.68
  -3  -4   1 2469.98  160.06
  -3  -4   1 2890.10  160.21
  -3  -4   1 2784.48  159.89
  -3  -4   1 2692.09  161.97
   2   4  -1  140.05   13.29
   2   4  -1  117.53   15.64
   2   4  -1  143.58   14.10
   2   4  -1  134.93   13.13
  -2  -4   1  156.41   13.55
  -2  -4   1  168.46   15.91
  -2  -4   1  148.15   13.21
  -2  -4   1  144.87   13.43
   1   4  -1 1203.28   76.40
   1   4  -1 1266.42   78.59
   1   4  -1 1323.54   77.44
   1   4  -1 1354.72   76.52
  -1  -4   1 1196.94   77.97
  -1  -4   1 1335.75   76.31
  -1  -4   1 1296.99   76.56
  -1  -4   1 1204.97   76.90
  -1  -4   1 1253.99   76.32
   0   4  -1   -7.28    7.50
   0   4  -1    5.93    9.40
   0   4  -1  -14.50   28.34
   0   4  -1    1.25    4.12
   0   4  -1    4.84    6.00
   0  -4   1    3.51    4.48
   0  -4   1   -1.95    5.42
   0  -4   1   -0.25    7.88
   0  -4   1   -5.03    6.47
  -1   4  -1 1240.50   76.76
  -1   4  -1 1233.23   78.46
  -1   4  -1 1359.28   77.88
  -1   4  -1 1225.08   76.82
   1  -4   1 1319.46   77.90
   1  -4   1 1250.84   76.88
   1  -4   1 1283.33   78.42
   1  -4   1 1315.76   76.82
  -2   4  -1  138.00    9.64
  -2   4  -1  123.30   11.85
  -2   4  -1  108.82   13.99
  -2   4  -1  156.69   13.57
  -2   4  -1  147.17   13.78
   2  -4   1  132.39   12.94
   2  -4   1  160.95   15.23
   2  -4   1  147.21   12.57
   2  -4   1  144.93   12.86
   2  -4   1  167.13   15.24
  -3   4  -1 2708.68  156.19
  -3   4  -1 2378.61  156.83
  -3   4  -1 2589.46  156.30
  -3   4  -1 2424.91  156.48
   3  -4   1 2839.63  156.77
   3  -4   1 2613.60  157.02
   3  -4   1 2574.65  156.64
   3  -4   1 2872.87  156.61
   3  -4   1 2784.24  156.06
  -4   4  -1   49.38    9.45
  -4   4  -1   12.96    6.82
  -4   4  -1   27.55    9.51
  -4   4  -1   16.15    7.66
   4  -4   1   12.23   41.01
   4  -4   1   23.37    7.59
   4  -4   1   17.16    5.95
   4  -4   1   24.80    8.35
  -5   4  -1  816.11   55.03
  -5   4  -1  819.23   55.81
  -5   4  -1  856.56   55.27
  -5   4  -1  859.07   56.53
   5  -4   1  891.55   51.97
   5  -4   1  834.37   55.06
   5  -4   1  997.36   55.75
  -6   4  -1   -5.60    9.13
  -6   4  -1   -3.00    7.91
  -6   4  -1    6.82    7.94
  -6   4  -1    1.61    7.84
   6  -4   1   -2.01    6.54
   6  -4   1   -0.46    4.71
   6  -4   1    6.77    8.03
   6  -4   1  -22.92   45.91
  -7   4  -1  506.02   35.97
  -7   4  -1  496.73   35.85
  -7   4  -1  433.64   33.86
   7  -4   1  475.48   33.53
   7  -4   1  449.38   29.79
   7  -4   1  415.16   34.10
  -8   4  -1   66.27   14.72
  -8   4  -1   82.95   15.00
  -8   4  -1   78.43   18.42
   8  -4   1   84.48   13.57
   8  -4   1   66.99    9.82
   8  -4   1   81.87   13.33
   8  -4   1    0.37   48.56
  -9   4  -1   40.01   13.63
  -9   4  -1   48.44   14.36
  -9   4  -1   30.73   18.33
   9  -4   1   31.36   14.74
   9  -4   1   28.14   76.07
 -10   4  -1   -5.29   18.28
 -10   4  -1   -6.31   12.09
  10  -4   1   -2.99   13.83
  10  -4   1  -24.30   82.20
  10   3  -1   25.10   64.04
  10   3  -1   75.05   18.43
 -10  -3   1   65.01   21.26
 -10  -3   1  104.55   17.86
   9   3  -1   68.20   15.23
   9   3  -1   63.14   69.72
  -9  -3   1   36.53   13.84
  -9  -3   1   34.52   17.32
   8   3  -1    7.88    8.33
   8   3  -1   19.62   50.89
  -8  -3   1    5.19    9.88
  -8  -3   1   -4.48    9.74
   7   3  -1  182.59   13.02
   7   3  -1  161.24   19.01
   7   3  -1  171.15   59.14
   7   3  -1  212.21   18.17
  -7  -3   1  216.04   19.10
  -7  -3   1  152.33   21.05
   6   3  -1  185.11   19.31
   6   3  -1  211.88   18.34
   6   3  -1  270.77   62.29
   6   3  -1  217.84   14.97
  -6  -3   1  251.47   22.97
  -6  -3   1  112.55   55.03
  -6  -3   1  214.68   19.05
   5   3  -1  588.02   39.27
   5   3  -1  711.91   77.62
   5   3  -1  591.69   38.59
  -5  -3   1  551.31   39.55
  -5  -3   1  568.68   38.65
   4   3  -1   -0.17   23.59
   4   3  -1    2.35    6.26
   4   3  -1   -4.18    6.66
   4   3  -1   10.45    6.01
   4   3  -1   -4.59    5.12
  -4  -3   1    1.48    7.33
  -4  -3   1   -0.33    4.15
  -4  -3   1    9.03    7.70
  -4  -3   1    0.74    5.31
   3   3  -1  354.99   58.46
   3   3  -1  424.68   31.44
   3   3  -1  539.50   34.13
   3   3  -1  504.48   32.53
   3   3  -1  458.85   31.65
  -3  -3   1  496.77   31.21
  -3  -3   1  519.75   29.05
  -3  -3   1  507.28   31.47
  -3  -3   1  486.80   32.31
  -3  -3   1  543.97   34.14
   2   3  -1   -1.60    5.66
   2   3  -1   -1.00    5.01
   2   3  -1    3.48    5.93
   2   3  -1    2.35    5.40
   2   3  -1   -5.67    8.07
  -2  -3   1    1.43    3.72
  -2  -3   1   -6.47    4.77
  -2  -3   1    2.48    4.88
  -2  -3   1   -0.51    8.01
   1   3  -1  596.39   35.77
   1   3  -1  603.00   36.30
   1   3  -1  629.36   35.90
   1   3  -1  543.96   37.12
  -1  -3   1  559.77   35.48
  -1  -3   1  556.08   37.76
  -1  -3   1  558.16   35.58
  -1  -3   1  580.50   35.69
  -1  -3   1  580.56   36.58
   0   3  -1   -4.10    3.43
   0   3  -1   -1.02    6.20
   0   3  -1    4.35    4.60
   0   3  -1   -5.84    6.61
   0  -3   1    0.86    4.82
   0  -3   1   -3.23    2.98
   0  -3   1   -0.56    6.33
   0  -3   1    2.72    4.26
  -1   3  -1  627.73   38.69
  -1   3  -1  597.70   37.27
  -1   3  -1  580.28   37.96
  -1   3  -1  599.97   37.11
   1  -3   1  606.05   38.45
   1  -3   1  569.13   37.75
   1  -3   1  611.60   37.06
   1  -3   1  569.73   37.20
   1  -3   1  625.94   36.63
  -2   3  -1    9.65    6.51
  -2   3  -1    2.84    2.65
  -2   3  -1    3.40    6.26
  -2   3  -1    4.80    5.44
  -2   3  -1    7.12    5.04
  -2   3  -1   20.24   37.88
   2  -3   1   -6.41    5.66
   2  -3   1   14.88    6.56
   2  -3   1   -4.59    5.26
   2  -3   1   -2.40    5.10
   2  -3   1    0.89    4.83
   2  -3   1   -5.55   26.01
  -3   3  -1  477.87   31.74
  -3   3  -1  551.70   31.56
  -3   3  -1  522.84   32.51
  -3   3  -1  490.34   31.81
  -3   3  -1  375.11   64.01
  -3   3  -1  502.73   32.60
   3  -3   1  491.33   29.31
   3  -3   1  483.89   31.21
   3  -3   1  445.59   31.58
   3  -3   1  498.25   32.22
   3  -3   1  481.18   31.39
  -4   3  -1    4.76    7.36
  -4   3  -1    7.43    5.85
  -4   3  -1    1.79    6.48
  -4   3  -1    9.50    6.96
  -4   3  -1    2.23    4.11
  -4   3  -1   -0.52   29.38
   4  -3   1   18.39    7.79
   4  -3   1    3.65    3.57
   4  -3   1   -2.66    4.11
   4  -3   1    6.68    5.37
   4  -3   1    3.17    5.68
   4  -3   1   -9.39   34.40
  -5   3  -1  571.51   38.44
  -5   3  -1  638.09   37.79
  -5   3  -1  558.62   38.16
  -5   3  -1  575.92   37.52
   5  -3   1  560.38   37.00
   5  -3   1  537.55   34.86
   5  -3   1  537.65   37.55
  -6   3  -1  236.79   22.00
  -6   3  -1  202.44   18.88
  -6   3  -1  212.94   20.41
   6  -3   1  205.44   19.37
   6  -3   1  181.53   15.33
   6  -3   1  216.92   17.84
  -7   3  -1  198.21   19.48
  -7   3  -1  184.07   14.26
  -7   3  -1  182.18   22.12
  -7   3  -1  231.23   22.43
   7  -3   1  162.85   15.29
   7  -3   1  171.94   17.19
   7  -3   1  203.84   20.62
  -8   3  -1   -2.94   11.33
  -8   3  -1   15.90   10.88
  -8   3  -1   -0.67    9.79
   8  -3   1    2.83   46.09
   8  -3   1   -1.18    7.53
   8  -3   1   -3.41   10.14
   8  -3   1   -8.42    6.92
  -9   3  -1   77.04   16.10
  -9   3  -1   12.58   16.74
  -9   3  -1   49.80   12.30
   9  -3   1    9.04   74.84
   9  -3   1   55.42   10.96
   9  -3   1   64.33   15.58
 -10   3  -1   68.12   21.83
 -10   3  -1   88.49   18.10
  10  -3   1  -15.14   78.83
  10  -3   1   81.78   17.46
  10   2  -1   12.71   65.48
  10   2  -1  -11.79   12.73
 -10  -2   1   22.41   13.35
 -10  -2   1  -15.33   17.03
   9   2  -1  175.26   17.65
   9   2  -1   89.87   70.24
   9   2  -1  198.37   22.45
  -9  -2   1  168.95   18.96
  -9  -2   1  136.19   21.14
   8   2  -1   32.95   11.28
   8   2  -1   28.80   52.84
  -8  -2   1   39.33   15.53
  -8  -2   1   28.98    8.98
   7   2  -1  876.63   60.51
   7   2  -1 1078.54  120.57
  -7  -2   1 1001.20   60.78
  -7  -2   1  901.93   62.32
   6   2  -1   19.54    8.62
   6   2  -1   11.80   34.80
   6   2  -1   18.14    3.27
  -6  -2   1   21.32   38.14
  -6  -2   1   23.01    8.27
  -6  -2   1   21.65   10.12
   5   2  -1 1736.14  104.49
   5   2  -1 1670.18  101.39
   5   2  -1 1893.33  146.03
  -5  -2   1 1662.98  105.02
  -5  -2   1 1697.20  105.43
  -5  -2   1 1787.13  103.91
   4   2  -1    0.43    5.08
   4   2  -1   -6.44    6.90
   4   2  -1    3.06    5.68
   4   2  -1   -6.59   24.01
  -4  -2   1    0.77    4.06
  -4  -2   1    1.12    4.20
  -4  -2   1   -2.38    6.71
  -4  -2   1  -13.66   26.86
  -4  -2   1   -5.30    7.03
   3   2  -1 2063.05  121.51
   3   2  -1 2071.69  122.58
   3   2  -1 1907.19  121.67
   3   2  -1 2004.56  148.28
  -3  -2   1 2202.14  122.90
  -3  -2   1 2082.64  122.45
  -3  -2   1 2115.63  121.67
  -3  -2   1 2010.15  121.74
   2   2  -1    6.63   24.36
   2   2  -1    3.70    3.42
   2   2  -1    0.63    6.41
   2   2  -1   -2.34    4.33
   2   2  -1   -2.10    4.97
  -2  -2   1   -0.60    4.05
  -2  -2   1    2.32    2.00
  -2  -2   1    2.85    3.49
  -2  -2   1    0.54    5.99
  -2  -2   1    1.33    4.49
   1   2  -1  793.11   50.59
   1   2  -1  898.93   51.18
   1   2  -1  860.64   50.64
   1   2  -1  849.18   50.58
   1   2  -1  814.78   51.86
  -1  -2   1  872.44   50.78
  -1  -2   1  802.75   51.80
  -1  -2   1  885.76   50.55
   0   2  -1    3.01    3.51
   0   2  -1   -1.20    3.41
   0   2  -1    5.66    3.43
   0   2  -1   -1.57    5.71
   0  -2   1   -2.37    2.86
   0  -2   1    3.41    2.66
   0  -2   1    1.06    3.08
   0  -2   1    4.55    4.91
  -1   2  -1  799.46   50.89
  -1   2  -1  858.64   50.69
  -1   2  -1  863.47   51.63
  -1   2  -1  835.38   50.66
   1  -2   1  913.54   51.24
   1  -2   1  816.43   50.74
   1  -2   1  857.62   50.61
   1  -2   1  873.13   50.50
   1  -2   1  814.84   51.44
  -2   2  -1    2.39   30.87
  -2   2  -1    4.34    4.78
  -2   2  -1    1.40    4.60
  -2   2  -1    4.66    4.84
  -2   2  -1   -4.39    5.15
  -2   2  -1    1.28    3.21
   2  -2   1    1.73    4.00
   2  -2   1    6.28    4.73
   2  -2   1   -1.14    2.61
   2  -2   1  -12.87   26.61
   2  -2   1   -1.26    4.64
   2  -2   1   -0.67    3.06
  -3   2  -1 2124.45  120.42
  -3   2  -1 2110.11  120.79
  -3   2  -1 1968.88  121.19
  -3   2  -1 1813.87  153.66
  -3   2  -1 2001.17  121.14
  -3   2  -1 2027.64  120.47
   3  -2   1 1997.40  121.30
   3  -2   1 2111.45  120.39
   3  -2   1 2185.68  120.48
   3  -2   1 1953.66  120.61
   3  -2   1 2054.57  119.27
  -4   2  -1   -0.26    5.39
  -4   2  -1    3.89    4.30
  -4   2  -1   -7.20    7.43
  -4   2  -1   17.65   36.64
  -4   2  -1    0.91    5.79
   4  -2   1    9.02    5.60
   4  -2   1    0.56    4.86
   4  -2   1   11.97    6.11
   4  -2   1    0.12   24.90
   4  -2   1    1.88    7.38
  -5   2  -1 1689.45  101.18
  -5   2  -1 1718.65   99.53
   5  -2   1 1559.43   98.34
   5  -2   1 1658.31   99.69
  -6   2  -1   17.73    8.35
  -6   2  -1   26.79    9.08
  -6   2  -1   15.91    4.43
   6  -2   1   18.01    6.74
   6  -2   1   17.23    6.83
   6  -2   1    9.77   33.31
  -7   2  -1  921.48   62.84
  -7   2  -1  889.33   56.26
  -7   2  -1 1030.57   60.89
   7  -2   1  957.71   58.63
   7  -2   1  961.80   60.47
  -8   2  -1   33.89   15.23
  -8   2  -1   32.12   11.45
   8  -2   1   38.24   11.74
   8  -2   1    1.13   60.63
   8  -2   1   34.43    8.12
  -9   2  -1  181.92   25.45
  -9   2  -1  218.77   21.79
   9  -2   1  192.33   21.92
   9  -2   1   28.14   74.25
 -10   2  -1    4.25   17.66
 -10   2  -1   -2.37    8.99
  10  -2   1   27.34   79.97
  10  -2   1    0.38    9.07
  10  -2   1   12.35   11.71
  11   1  -1   20.42   92.02
  11   1  -1   74.71   18.78
 -11  -1   1   62.71   17.80
 -11  -1   1   63.80   22.62
  10   1  -1   30.88   14.60
  10   1  -1  -21.38   68.26
 -10  -1   1   36.22   12.20
 -10  -1   1   35.10   15.59
   9   1  -1    9.24   63.22
   9   1  -1   11.43    8.54
   9   1  -1    8.60   11.89
  -9  -1   1   23.11   12.70
  -9  -1   1   -0.39   14.80
   8   1  -1  125.12   13.88
   8   1  -1   70.43   64.18
   8   1  -1  101.96   14.33
  -8  -1   1  155.98   17.30
  -8  -1   1  119.66   19.97
   7   1  -1  154.82   15.98
   7   1  -1  173.14   17.02
   7   1  -1  125.92   59.42
  -7  -1   1  133.70   15.15
  -7  -1   1  153.84   18.94
   6   1  -1  195.18   61.26
   6   1  -1  224.33   18.79
  -6  -1   1  169.84   19.40
  -6  -1   1  188.74   17.52
  -6  -1   1  180.33   18.20
   5   1  -1  845.81   54.41
   5   1  -1  994.30   94.49
  -5  -1   1  859.06   55.37
  -5  -1   1  743.27   93.76
  -5  -1   1  921.95   54.36
  -5  -1   1  849.80   54.80
   4   1  -1    5.12   21.75
   4   1  -1   12.85    7.59
   4   1  -1    6.14    5.43
   4   1  -1    9.20    4.70
   4   1  -1    8.44    2.18
  -4  -1   1   12.40   31.41
  -4  -1   1   -1.85    3.50
  -4  -1   1   -4.18    6.82
  -4  -1   1    4.34    5.70
  -4  -1   1    1.46    7.43
   3   1  -1  165.66   13.33
   3   1  -1  201.28   42.93
   3   1  -1  146.86   11.70
   3   1  -1  173.21   13.32
  -3  -1   1  144.47   42.31
  -3  -1   1  156.95   12.93
  -3  -1   1  169.44   13.56
  -3  -1   1  140.49   12.80
  -3  -1   1  154.46   12.52
   2   1  -1   19.42    2.40
   2   1  -1   18.65   23.23
   2   1  -1   20.30    5.26
   2   1  -1   20.41    3.82
   2   1  -1   20.10    4.20
  -2  -1   1   20.39    4.40
  -2  -1   1   18.73    3.59
  -2  -1   1    1.84   22.22
  -2  -1   1   22.74    3.95
  -2  -1   1   20.31    5.31
   1   1  -1   10.01    3.91
   1   1  -1   12.27    2.72
   1   1  -1    1.97    1.57
   1   1  -1    0.34    9.70
   1   1  -1    9.84    2.30
  -1  -1   1    1.42    3.19
  -1  -1   1    1.98    2.22
  -1  -1   1   13.30    2.36
  -1  -1   1   11.87    2.77
  -1  -1   1    8.70    1.70
   0   1  -1   -1.23    2.64
   0   1  -1   -0.59    1.30
   0   1  -1   -0.72    1.60
   0   1  -1   -0.55    1.25
   0  -1   1   -1.73    1.80
   0  -1   1    0.63    1.09
   0  -1   1   -1.29    1.48
   0  -1   1    2.34    2.21
  -1   1  -1   10.82    3.25
  -1   1  -1   -2.11   15.25
  -1   1  -1    0.38    1.54
  -1   1  -1    8.47    2.59
  -1   1  -1    8.70    2.59
  -1   1  -1   -0.22    1.72
  -1   1  -1    7.03    3.55
   1  -1   1   -5.09   12.15
   1  -1   1   13.70    2.27
   1  -1   1   11.26    2.75
   1  -1   1    0.72    1.91
   1  -1   1   18.28    3.20
   1  -1   1   -0.65    1.67
  -2   1  -1    8.22   18.95
  -2   1  -1   18.97    4.18
  -2   1  -1   20.01    4.56
  -2   1  -1   20.30    4.09
  -2   1  -1   23.83    5.70
   2  -1   1    6.46   24.01
   2  -1   1   18.13    3.94
   2  -1   1   26.17    4.94
   2  -1   1   22.99    4.88
   2  -1   1   15.94    3.78
  -3   1  -1  145.18   42.76
  -3   1  -1  159.57   12.06
  -3   1  -1  158.36   11.79
  -3   1  -1  159.26   12.12
  -3   1  -1  193.30   15.69
   3  -1   1  156.13   13.14
   3  -1   1  165.02   11.77
   3  -1   1  149.99   11.84
   3  -1   1  134.51   12.61
  -4   1  -1    4.78    3.15
  -4   1  -1   25.11   27.29
  -4   1  -1    4.60    7.72
  -4   1  -1    6.77    5.35
  -4   1  -1   -1.95    5.19
   4  -1   1    9.21    7.68
   4  -1   1    6.58    4.82
   4  -1   1   -2.66   24.43
   4  -1   1    2.12    4.60
   4  -1   1   10.93    4.04
  -5   1  -1 1000.18  103.63
  -5   1  -1  824.62   53.02
  -5   1  -1  910.97   55.31
  -5   1  -1  884.23   56.94
   5  -1   1  888.34   56.09
   5  -1   1  947.56   54.37
   5  -1   1  862.85   55.45
  -6   1  -1  170.61   11.67
  -6   1  -1  183.57   18.57
  -6   1  -1  148.06   15.52
   6  -1   1  197.39   17.73
   6  -1   1   78.81   53.73
   6  -1   1  167.65   13.91
  -7   1  -1  181.94   17.52
  -7   1  -1  144.87   19.61
   7  -1   1  133.10   15.97
   7  -1   1   30.84   50.50
   7  -1   1  164.24   13.70
  -8   1  -1  136.35   16.82
  -8   1  -1  102.14   20.09
   8  -1   1   28.08   61.40
   8  -1   1  123.00   11.93
   8  -1   1  154.22   17.63
  -9   1  -1   12.91   16.11
  -9   1  -1   14.89   11.84
   9  -1   1   21.62   12.29
   9  -1   1  -35.91   59.59
 -10   1  -1   45.29   16.42
 -10   1  -1   32.45   14.05
  10  -1   1   46.62   15.30
  10  -1   1   -2.58   73.92
 -11   1  -1   27.21   16.37
 -11   1  -1   59.45   18.58
  11  -1   1   70.92   18.02
  11  -1   1    5.63   91.53
  11   0  -1   89.55   19.81
  11   0  -1   21.65   88.81
 -11   0   1   73.14   23.39
 -11   0   1   98.13   19.13
  10   0  -1   -7.60   12.67
  10   0  -1  -18.37   74.02
 -10   0   1   -1.39   16.31
 -10   0   1    7.34   12.73
   9   0  -1  427.00   30.22
   9   0  -1  268.46  100.26
   9   0  -1  435.42   34.47
  -9   0   1  445.73   32.50
  -9   0   1  421.95   35.22
   8   0  -1   13.15   53.66
   8   0  -1    6.47    9.91
   8   0  -1  -10.00    6.85
  -8   0   1   -6.84    4.62
  -8   0   1  -11.41    8.26
  -8   0   1   17.46   10.58
   7   0  -1  947.41   59.52
   7   0  -1  905.36  121.66
   7   0  -1  921.26   60.51
  -7   0   1  945.75   62.40
  -7   0   1 1027.03   60.97
  -7   0   1  937.48   56.93
   6   0  -1   34.51    8.45
   6   0  -1   39.36    9.33
   6   0  -1   30.93   41.90
  -6   0   1   43.06    8.85
  -6   0   1   38.64    9.82
   5   0  -1 1006.28   61.23
   5   0  -1 1063.64  108.67
   5   0  -1 1030.70   61.70
  -5   0   1  959.49   61.08
  -5   0   1  973.98   62.71
  -5   0   1  957.37  106.52
   4   0  -1  168.21   15.24
   4   0  -1  220.44   54.00
   4   0  -1  175.55   14.54
   4   0  -1  197.75   17.82
  -4   0   1  163.10   13.76
  -4   0   1  195.25   17.54
  -4   0   1  213.63   14.63
  -4   0   1  204.54   51.90
   3   0  -1 1738.69  120.15
   3   0  -1 1501.93   88.48
   3   0  -1 1493.61   88.04
   3   0  -1 1427.70   89.18
  -3   0   1 1410.82   88.30
  -3   0   1 1448.31   88.07
  -3   0   1 1408.14  118.45
  -3   0   1 1509.16   89.10
   2   0  -1  269.09   40.22
   2   0  -1  261.11   17.32
   2   0  -1  269.49   16.37
   2   0  -1  269.64   16.09
  -2   0   1  225.32   15.94
  -2   0   1  237.57   17.20
  -2   0   1  243.06   16.48
  -2   0   1  239.29   34.55
   1   0  -1 1770.40  115.51
   0   0  -1    0.93    0.49
   0   0  -1   -0.10    0.34
   0   0  -1    0.84    0.43
   0   0  -1   -0.72    0.32
   0   0  -1    0.00    0.26
   0   0  -1   -0.16    0.47
   0   0   1   -0.19    0.58
   0   0   1   -0.25    0.59
   0   0   1    0.95    0.61
   0   0   1    0.47    0.43
   0   0   1    0.19    0.53
   0   0   1   -0.29    0.67
  -2   0  -1  242.03   17.56
  -2   0  -1  258.29   15.55
  -2   0  -1  270.98   16.57
  -2   0  -1  250.04   16.27
  -2   0  -1  248.08   35.51
   2   0   1  244.58   17.42
   2   0   1  247.36   15.40
   2   0   1  248.07   16.15
   2   0   1  250.77   16.15
  -3   0  -1 1299.30   88.64
  -3   0  -1 1522.08   90.10
  -3   0  -1 1534.85   87.88
  -3   0  -1 1617.42   89.33
  -3   0  -1 1562.18  116.30
   3   0   1 1468.98   89.09
   3   0   1 1457.00   88.05
   3   0   1 1578.76   88.91
   3   0   1 1490.13   90.12
  -4   0  -1  211.03   47.88
  -4   0  -1  157.62   14.44
  -4   0  -1  179.99   15.14
  -4   0  -1  178.32   12.25
  -4   0  -1  205.28   15.95
   4   0   1  215.85   15.42
   4   0   1  192.48   14.20
   4   0   1  174.88   12.97
   4   0   1  197.85   18.03
   4   0   1  121.24   43.71
  -5   0  -1  945.07   61.35
  -5   0  -1  866.29   57.36
  -5   0  -1 1151.99  105.49
  -5   0  -1 1045.79   59.90
   5   0   1 1071.45   60.51
   5   0   1  950.16   59.50
   5   0   1  934.98   58.29
  -6   0  -1   40.56    8.72
  -6   0  -1   22.80   11.42
   6   0   1    8.17   30.95
   6   0   1   39.89    6.64
   6   0   1   27.90    8.77
  -7   0  -1  950.08   63.20
  -7   0  -1  924.10   61.01
   7   0   1  967.01   61.67
   7   0   1  980.09   58.60
  -8   0  -1   -4.74    6.20
  -8   0  -1   12.23   12.85
  -8   0  -1   -1.53    3.36
   8   0   1   -0.02    8.99
   8   0   1   -1.78    5.12
   8   0   1   -1.77   51.35
  -9   0  -1  451.96   33.92
  -9   0  -1  347.54   37.31
   9   0   1  434.87   33.81
 -10   0  -1   25.39   17.76
 -10   0  -1    7.28   11.90
  10   0   1   36.66   74.61
  10   0   1    3.00   12.70
 -11   0  -1  103.14   20.67
 -11   0  -1   43.39   22.36
  11   0   1   21.74   90.51
  11   0   1   57.78   17.73
  11  -1  -1   12.37   16.00
  11  -1  -1   -7.28   90.06
 -11   1   1   -2.35   13.51
 -11   1   1   19.16   16.21
  10  -1  -1   38.42   14.77
  10  -1  -1   -5.00   76.50
 -10   1   1   20.75   10.41
 -10   1   1   34.84   15.11
   9  -1  -1   11.35    8.82
   9  -1  -1  -20.14   46.95
   9  -1  -1   24.19   12.90
  -9   1   1    0.54   11.22
  -9   1   1    1.71   10.51
   8  -1  -1  159.80   15.63
   8  -1  -1  110.40   17.13
   8  -1  -1   60.72   65.69
  -8   1   1  126.44   15.47
  -8   1   1  118.81   17.75
   7  -1  -1   25.32    8.40
   7  -1  -1   17.22    9.49
   7  -1  -1   12.46   38.75
  -7   1   1    3.75    8.53
  -7   1   1   14.62    6.96
   6  -1  -1  195.90   19.29
   6  -1  -1  181.19   65.99
   6  -1  -1  245.16   18.16
  -6   1   1  209.29   13.41
  -6   1   1  210.45   18.55
  -6   1   1  183.29   20.73
   5  -1  -1   26.32    8.02
   5  -1  -1   18.34    6.31
   5  -1  -1   26.75   31.40
  -5   1   1   23.26    5.68
  -5   1   1   17.82    3.18
  -5   1   1   21.42    2.17
  -5   1   1   -1.57   29.31
  -5   1   1   27.62    8.43
   4  -1  -1   75.83    8.94
   4  -1  -1   76.45   35.86
   4  -1  -1   83.64    9.79
   4  -1  -1   90.00    9.55
   4  -1  -1   93.75   11.74
  -4   1   1   72.92    8.20
  -4   1   1   72.82    9.45
  -4   1   1   57.90    5.49
  -4   1   1   79.53   40.77
  -4   1   1   93.76   10.74
   3  -1  -1  189.12   13.10
   3  -1  -1  186.47   16.06
   3  -1  -1  144.50   13.30
   3  -1  -1  149.04   12.19
   3  -1  -1  181.31   48.34
  -3   1   1  187.47   46.42
  -3   1   1  164.95   12.41
  -3   1   1  166.86   13.79
  -3   1   1  167.00   13.52
  -3   1   1  177.41   10.86
   2  -1  -1    3.05   25.41
   2  -1  -1   -0.72    2.34
   2  -1  -1    8.11    3.29
   2  -1  -1    3.66    2.34
   2  -1  -1   -4.41    4.25
   2  -1  -1    2.25    4.77
  -2   1   1    0.74    1.99
  -2   1   1    4.22    2.96
  -2   1   1    8.63   18.84
  -2   1   1    0.05    5.03
  -2   1   1    6.41    3.76
  -2   1   1    0.96    4.49
  -1   1   1  623.15   36.68
   0  -1  -1    0.57    1.02
   0  -1  -1    0.40    0.91
   0  -1  -1   -2.17    1.38
   0  -1  -1    4.27    1.48
   0  -1  -1    1.29    2.10
   0  -1  -1   -0.35    6.06
   0   1   1   -0.70    1.48
   0   1   1   -0.21    1.07
   0   1   1   -0.25    1.06
   0   1   1    0.70    4.74
   0   1   1    0.00    0.87
   0   1   1    4.28    1.49
  -1  -1  -1  374.06   20.69
   1   1   1  301.68   21.30
  -2  -1  -1    3.47    3.74
  -2  -1  -1   -1.78    3.15
  -2  -1  -1    3.12   14.97
  -2  -1  -1   -1.08    4.96
   2   1   1    0.03    2.48
   2   1   1    0.35    1.43
   2   1   1   -3.13    3.47
   2   1   1    2.41    3.38
   2   1   1   -1.67   14.64
   2   1   1    6.39    4.54
   2   1   1   -2.35    3.26
  -3  -1  -1  165.81   35.02
  -3  -1  -1  156.39   12.12
  -3  -1  -1  162.40   13.73
  -3  -1  -1  167.83   12.00
   3   1   1  136.91   12.66
   3   1   1  215.53   39.13
   3   1   1  150.92   12.53
   3   1   1  150.63   14.93
   3   1   1  171.77   11.48
  -4  -1  -1   99.94   34.77
  -4  -1  -1   92.35   12.53
  -4  -1  -1   87.95    9.04
  -4  -1  -1   78.20    9.24
   4   1   1   84.49    7.19
   4   1   1   65.76   33.35
   4   1   1   62.56    8.54
   4   1   1   85.22    9.29
   4   1   1   64.84   11.43
  -5  -1  -1   37.29   32.39
  -5  -1  -1   34.24    8.30
  -5  -1  -1   22.90    5.89
   5   1   1   23.74   31.70
   5   1   1   14.58    5.35
   5   1   1   12.54    6.35
  -6  -1  -1  229.17   21.50
  -6  -1  -1  215.59   18.62
  -6  -1  -1  198.12   58.10
   6   1   1  210.55   15.86
   6   1   1  121.20   51.68
   6   1   1  240.78   19.83
  -7  -1  -1   23.92    8.78
  -7  -1  -1    0.58    8.14
   7   1   1    5.12    5.90
   7   1   1   -4.13   41.95
   7   1   1   -2.94    8.36
  -8  -1  -1  113.32   19.99
  -8  -1  -1  150.73   15.78
   8   1   1  108.17   11.04
   8   1   1   33.36   54.61
   8   1   1  153.91   16.31
  -9  -1  -1   10.68   12.38
  -9  -1  -1   22.93   12.44
   9   1   1   29.44   64.86
   9   1   1   29.70   13.19
 -10  -1  -1   28.23   18.25
 -10  -1  -1   16.25   13.09
  10   1   1   21.31   14.03
  10   1   1    6.08   69.93
 -11  -1  -1   10.57   21.36
 -11  -1  -1   29.35   14.99
  11   1   1   -4.09   72.48
  11   1   1   26.59   12.39
  10  -2  -1    5.66   12.76
  10  -2  -1   11.56   83.72
 -10   2   1   29.16   18.72
 -10   2   1  -12.22   12.07
   9  -2  -1  296.30   24.29
   9  -2  -1  315.06   29.52
  -9   2   1  294.73   32.30
  -9   2   1  311.38   28.72
   8  -2  -1    9.09   10.38
   8  -2  -1   -4.15    7.97
   8  -2  -1   -8.87   41.77
  -8   2   1    9.73    7.68
  -8   2   1    0.51    9.87
   7  -2  -1  758.94   47.87
   7  -2  -1  732.67   49.19
  -7   2   1  685.69   48.21
  -7   2   1  747.23   51.32
   6  -2  -1   29.21    8.99
   6  -2  -1   43.11    8.51
   6  -2  -1    7.33   45.41
  -6   2   1   34.91   11.62
  -6   2   1   39.08    9.13
  -6   2   1   35.80    4.06
   5  -2  -1 1560.41   92.70
   5  -2  -1 1493.59   92.16
  -5   2   1 1591.65   94.17
  -5   2   1 1475.60   92.20
   4  -2  -1  156.84   14.68
   4  -2  -1  169.01   14.08
   4  -2  -1  109.63   41.47
   4  -2  -1  190.35   17.14
   4  -2  -1  150.06   14.07
  -4   2   1  158.51   13.75
  -4   2   1  170.91   52.46
  -4   2   1  177.93   16.43
  -4   2   1  160.08   14.39
   3  -2  -1  694.86   41.08
   3  -2  -1  612.09   41.32
   3  -2  -1  652.37   40.75
   3  -2  -1  628.37   40.24
   3  -2  -1  629.71   38.46
   3  -2  -1  512.26   76.36
  -3   2   1  645.53   40.39
  -3   2   1  665.44   41.06
  -3   2   1  642.33   40.12
  -3   2   1  804.18   78.01
  -3   2   1  651.23   40.31
  -3   2   1  697.49   41.36
   2  -2  -1  337.68   55.20
   2  -2  -1  406.81   25.23
   2  -2  -1  396.60   26.00
   2  -2  -1  369.67   25.05
   2  -2  -1  370.95   25.86
  -2   2   1  408.59   25.19
  -2   2   1  401.96   25.00
  -2   2   1  415.81   26.21
  -2   2   1  428.35   58.38
  -2   2   1  419.84   25.02
   1  -2  -1 2637.75  156.60
   1  -2  -1 2730.23  156.53
   1  -2  -1 2566.64  157.05
   1  -2  -1 2638.76  156.60
  -1   2   1 2651.50  156.64
  -1   2   1 2693.67  155.89
  -1   2   1 2642.48  156.51
  -1   2   1 2683.93  157.16
  -1   2   1 2665.87  156.49
  -1   2   1 2937.96  178.43
  -1   2   1 2661.54  155.41
   0  -2  -1    4.14    3.30
   0  -2  -1    2.71   11.07
   0  -2  -1    6.69    3.42
   0  -2  -1    1.37    2.24
   0  -2  -1   -0.06    2.83
   0  -2  -1    1.87    3.73
   0   2   1    1.76    2.92
   0   2   1    1.70    2.17
   0   2   1    9.54    3.40
   0   2   1    3.08    3.10
   0   2   1    9.10   12.29
  -1  -2  -1 2502.93  153.51
  -1  -2  -1 2593.68  153.71
  -1  -2  -1 2651.17  153.10
  -1  -2  -1 2595.51  153.52
  -1  -2  -1 2742.43  154.36
  -1  -2  -1 2606.39  154.43
   1   2   1 2648.54  153.12
   1   2   1 2777.55  153.58
   1   2   1 2625.19  153.79
   1   2   1 2498.26  153.41
   1   2   1 2666.07  154.41
  -2  -2  -1  396.03   25.31
  -2  -2  -1  420.82   25.08
  -2  -2  -1  402.76   26.79
  -2  -2  -1  372.91   24.60
  -2  -2  -1  412.57   25.25
  -2  -2  -1  399.77   26.34
   2   2   1  430.32   36.66
   2   2   1  426.82   25.44
   2   2   1  393.42   25.12
   2   2   1  371.91   25.17
   2   2   1  396.55   26.31
  -3  -2  -1  637.74   43.18
  -3  -2  -1  644.12   41.88
  -3  -2  -1  633.39   41.69
  -3  -2  -1  610.32   42.71
   3   2   1  724.56   41.91
   3   2   1  719.51   41.23
   3   2   1  733.11   62.15
   3   2   1  686.96   41.12
   3   2   1  724.01   43.82
   3   2   1  659.70   41.66
  -4  -2  -1  150.76   14.29
  -4  -2  -1  151.93   15.87
  -4  -2  -1  176.36   14.55
  -4  -2  -1  140.98   40.03
  -4  -2  -1  193.94   15.32
   4   2   1  161.89   14.69
   4   2   1  184.90   12.96
   4   2   1  193.76   14.31
   4   2   1  168.70   12.62
   4   2   1  166.60   17.57
   4   2   1  200.81   40.38
  -5  -2  -1 1470.62   87.59
  -5  -2  -1 1150.60  116.40
  -5  -2  -1 1487.80   87.41
  -5  -2  -1 1447.93   85.62
   5   2   1 1403.78   83.60
   5   2   1 1471.24   84.17
   5   2   1 1419.73   85.84
   5   2   1 1403.89  120.18
  -6  -2  -1   29.24    8.42
  -6  -2  -1   51.85   12.73
  -6  -2  -1    2.91   40.04
   6   2   1   34.03    6.65
   6   2   1   33.53    9.21
   6   2   1   35.10    5.50
   6   2   1   28.05   36.63
  -7  -2  -1  726.12   47.15
  -7  -2  -1  744.05   49.81
   7   2   1  738.78   44.76
   7   2   1  645.66   47.35
  -8  -2  -1   20.40   10.51
  -8  -2  -1   -2.72   13.29
   8   2   1   -3.34    5.36
   8   2   1   -7.49    9.43
   8   2   1  -11.77   45.55
  -9  -2  -1  342.44   28.08
  -9  -2  -1  284.22   31.27
   9   2   1  112.03   71.07
   9   2   1  305.43   27.20
 -10  -2  -1    7.24   12.01
 -10  -2  -1   12.12   17.68
  10   2   1   15.41   66.64
  10   2   1   -0.46   12.75
  10  -3  -1   81.13   17.71
  10  -3  -1   29.67   85.02
 -10   3   1   44.25   21.29
 -10   3   1   50.35   13.78
   9  -3  -1   -0.45   11.96
   9  -3  -1   -2.60    8.75
   9  -3  -1  -13.58   72.56
  -9   3   1   -7.55    8.84
  -9   3   1   -5.43   16.38
  -9   3   1   10.84   11.78
   8  -3  -1   47.57   12.64
   8  -3  -1   53.98   11.14
   8  -3  -1   14.97   64.93
  -8   3   1   60.05   12.48
  -8   3   1   40.49   13.31
  -8   3   1   64.69   12.36
   7  -3  -1   30.98   10.31
   7  -3  -1   13.06   54.94
   7  -3  -1   12.55    9.11
  -7   3   1   23.96    8.35
  -7   3   1   29.06   11.16
  -7   3   1   27.61   10.29
   6  -3  -1  178.80   18.14
   6  -3  -1   94.56   62.46
   6  -3  -1  206.56   17.86
  -6   3   1  188.09   19.76
  -6   3   1  145.95   15.94
  -6   3   1  170.10   17.06
   5  -3  -1   -4.44   29.77
   5  -3  -1   14.14    7.23
   5  -3  -1    5.66    7.69
  -5   3   1    4.71    6.21
  -5   3   1    7.02    9.47
  -5   3   1   12.85    6.51
   4  -3  -1   18.80    2.91
   4  -3  -1   17.69    6.84
   4  -3  -1   15.75    4.91
   4  -3  -1   12.76   38.43
   4  -3  -1   16.90    6.26
   4  -3  -1   20.69    7.00
  -4   3   1   10.37    6.15
  -4   3   1    8.86    8.27
  -4   3   1   23.62   40.54
  -4   3   1   15.56    7.62
  -4   3   1   11.29    6.10
  -4   3   1    9.45    4.74
   3  -3  -1   35.09    2.85
   3  -3  -1   30.46    6.37
   3  -3  -1   30.51    7.49
   3  -3  -1   33.86    8.27
   3  -3  -1   31.16   30.79
   3  -3  -1   35.52    8.13
  -3   3   1   31.24    6.55
  -3   3   1   21.28    6.53
  -3   3   1   25.32    6.42
  -3   3   1   33.73    6.71
  -3   3   1   29.52   39.40
   2  -3  -1    5.78   23.91
   2  -3  -1   48.40    8.46
   2  -3  -1   45.31    7.83
   2  -3  -1   43.04    7.01
   2  -3  -1   44.70    7.27
   2  -3  -1   54.46    6.99
  -2   3   1   47.02    7.34
  -2   3   1   38.37    6.97
  -2   3   1   47.84    7.69
  -2   3   1   34.87    6.80
  -2   3   1   57.67   31.90
   1  -3  -1 1187.10   69.33
   1  -3  -1 1129.03   68.66
   1  -3  -1 1079.87   69.32
   1  -3  -1 1126.15   68.39
  -1   3   1 1106.42   69.08
  -1   3   1 1094.95   95.67
  -1   3   1 1196.41   69.68
  -1   3   1 1208.89   68.75
  -1   3   1 1148.99   67.34
  -1   3   1 1198.62   68.67
   0  -3  -1   -5.12    3.32
   0  -3  -1    3.79    5.79
   0  -3  -1    3.04    5.51
   0  -3  -1    1.73    2.82
   0  -3  -1   14.21   20.68
   0  -3  -1    2.68    4.23
   0   3   1    0.24    4.61
   0   3   1    6.99    6.50
   0   3   1    1.12    2.97
   0   3   1   -2.05   18.50
   0   3   1   -4.14    5.85
  -1  -3  -1 1113.76   69.80
  -1  -3  -1 1235.76   71.13
  -1  -3  -1 1094.64   70.46
  -1  -3  -1 1228.68   69.91
  -1  -3  -1 1149.37   70.28
   1   3   1 1172.40   71.21
   1   3   1 1202.68   69.91
   1   3   1 1173.47   69.07
   1   3   1 1158.25   70.23
   1   3   1 1177.68   69.69
  -2  -3  -1   41.55    8.70
  -2  -3  -1   63.77    5.79
  -2  -3  -1   53.18    8.43
  -2  -3  -1   60.19    7.54
  -2  -3  -1   59.02    7.36
   2   3   1   37.59    6.97
   2   3   1   36.09    7.54
   2   3   1   47.69    9.01
   2   3   1   35.03   18.91
   2   3   1   55.54    7.54
  -3  -3  -1   28.60    7.34
  -3  -3  -1   37.87    9.07
  -3  -3  -1   35.49    5.20
  -3  -3  -1   23.63    6.35
  -3  -3  -1   32.73    6.71
  -3  -3  -1   31.85    2.77
   3   3   1   32.83    7.13
   3   3   1   22.87    6.18
   3   3   1   44.80    7.11
   3   3   1   36.67   20.55
   3   3   1   22.89    7.11
  -4  -3  -1    2.54   22.40
  -4  -3  -1   16.41    5.16
  -4  -3  -1   21.94    9.32
  -4  -3  -1   18.89    7.15
  -4  -3  -1   16.46    4.89
   4   3   1   21.16    7.42
   4   3   1   15.80   22.51
   4   3   1   11.29    6.21
   4   3   1   19.73    5.37
  -5  -3  -1    5.63    4.85
  -5  -3  -1    7.89   24.43
  -5  -3  -1    9.70    9.15
   5   3   1    4.17   23.30
   5   3   1    4.41    5.47
   5   3   1   11.87    5.56
   5   3   1    2.48    6.31
  -6  -3  -1  172.81   20.25
  -6  -3  -1  174.73   16.39
  -6  -3  -1   91.72   43.42
   6   3   1  150.42   50.55
   6   3   1  191.35   13.48
   6   3   1  162.53   14.38
   6   3   1  167.46   16.58
  -7  -3  -1   20.07    7.55
  -7  -3  -1   18.25    9.82
  -7  -3  -1    6.38   48.66
   7   3   1   23.81    7.66
   7   3   1    4.71   36.85
   7   3   1   17.62    9.20
   7   3   1   14.74    5.77
  -8  -3  -1   65.08   17.41
  -8  -3  -1   51.21   12.61
   8   3   1   43.72   10.58
   8   3   1   19.31   54.99
  -9  -3  -1   -4.18    8.19
  -9  -3  -1   12.04   16.55
   9   3   1    6.32   51.35
   9   3   1    5.05   11.63
 -10  -3  -1   29.24   19.12
 -10  -3  -1   56.51   13.08
  10   3   1   48.06   15.74
  10   3   1   22.87   64.13
  10  -4  -1   16.13   65.73
  10  -4  -1   23.57   11.87
 -10   4   1   -0.70   14.24
 -10   4   1   13.14   14.02
   9  -4  -1  285.63   28.86
   9  -4  -1   56.01   86.75
   9  -4  -1  341.99   26.28
  -9   4   1  290.67   28.34
  -9   4   1  317.34   33.90
   8  -4  -1   -0.18    8.17
   8  -4  -1   -4.13    6.55
   8  -4  -1   14.69    9.58
   8  -4  -1    8.42   48.83
  -8   4   1    5.87   14.96
  -8   4   1    4.32    8.74
  -8   4   1    4.30   10.84
   7  -4  -1  363.17   29.29
   7  -4  -1  394.81   25.26
   7  -4  -1  407.46   29.65
  -7   4   1  375.03   29.56
  -7   4   1  382.32   32.71
  -7   4   1  409.83   30.47
   6  -4  -1    1.22    4.09
   6  -4  -1    8.91    8.16
   6  -4  -1   -7.34   48.59
   6  -4  -1    5.81    8.68
  -6   4   1    2.06    7.86
  -6   4   1    1.96   10.92
  -6   4   1   -3.57    7.64
   5  -4  -1  617.55   36.10
   5  -4  -1  567.58   40.34
   5  -4  -1  607.66   36.15
   5  -4  -1  618.81   40.63
  -5   4   1  613.98   39.92
  -5   4   1  572.08   40.00
  -5   4   1  642.57   41.33
   4  -4  -1    7.07    6.75
   4  -4  -1    7.23   28.75
   4  -4  -1   -0.89    2.79
   4  -4  -1   -1.87    6.30
  -4   4   1    0.35    6.15
  -4   4   1   -1.02    5.71
  -4   4   1   -3.09    7.03
   3  -4  -1 1338.01   84.39
   3  -4  -1 1442.21   85.54
   3  -4  -1 1360.35   85.56
   3  -4  -1 1460.13   84.78
   3  -4  -1 1294.65   84.79
  -3   4   1 1485.67   84.87
  -3   4   1 1373.49   85.48
  -3   4   1 1452.16   85.01
  -3   4   1 1366.48   84.66
  -3   4   1 1500.01  129.64
   2  -4  -1  254.98   18.90
   2  -4  -1  278.53   19.38
   2  -4  -1  245.23   18.80
   2  -4  -1  235.23   18.17
   2  -4  -1  259.05   19.02
  -2   4   1  280.10   20.15
  -2   4   1  234.72   20.08
  -2   4   1  255.75   18.72
  -2   4   1  257.98   16.25
  -2   4   1  215.93   18.26
  -2   4   1  280.64   60.32
   1  -4  -1 1642.22   96.23
   1  -4  -1 1577.15   96.40
   1  -4  -1 1552.97   97.06
   1  -4  -1 1692.10   97.31
  -1   4   1 1566.73   97.09
  -1   4   1 1640.28   96.35
  -1   4   1 1555.30   94.53
  -1   4   1 1731.14   97.45
  -1   4   1 1605.99   96.26
   0  -4  -1  -11.57    4.52
   0  -4  -1    3.57    5.53
   0  -4  -1    7.56    4.43
   0  -4  -1   -0.84    5.80
   0  -4  -1   -0.36    3.25
   0   4   1    3.27    4.00
   0   4   1   -6.99   27.47
   0   4   1   -8.70    5.16
   0   4   1    5.61    5.99
   0   4   1   -4.01    5.09
  -1  -4  -1 1616.81   96.99
  -1  -4  -1 1591.57   96.22
  -1  -4  -1 1667.97   98.15
  -1  -4  -1 1560.09   96.29
   1   4   1 1601.71   96.90
   1   4   1 1713.00   97.92
   1   4   1 1561.00   96.24
   1   4   1 1699.18   96.22
   1   4   1 1553.16   95.23
  -2  -4  -1  237.39   21.14
  -2  -4  -1  251.11   18.86
  -2  -4  -1  287.97   19.63
  -2  -4  -1  258.71   20.12
  -2  -4  -1  246.37   18.79
   2   4   1  275.37   17.10
   2   4   1  265.74   18.87
   2   4   1  260.74   19.84
   2   4   1  244.72   21.74
   2   4   1  259.27   18.83
  -3  -4  -1 1303.42   82.94
  -3  -4  -1 1352.71   82.03
  -3  -4  -1 1353.48   81.85
  -3  -4  -1 1399.98   82.09
  -3  -4  -1 1334.88   84.10
  -3  -4  -1 1362.56   80.18
   3   4   1 1407.35   82.02
   3   4   1 1325.12   81.89
   3   4   1 1359.85   98.45
   3   4   1 1357.56   83.35
   3   4   1 1377.55   82.23
  -4  -4  -1    5.13    5.75
  -4  -4  -1    5.26    5.67
  -4  -4  -1    1.20    3.76
   4   4   1   -0.80    5.29
   4   4   1   -9.59    6.44
   4   4   1    3.61   18.69
   4   4   1    3.90    4.43
   4   4   1    1.41    7.88
  -5  -4  -1  567.86   37.34
  -5  -4  -1  616.00   41.96
  -5  -4  -1  567.77   38.87
   5   4   1  598.37   39.33
   5   4   1  669.43   68.12
   5   4   1  589.80   38.87
   5   4   1  624.18   38.44
  -6  -4  -1    1.59    7.52
  -6  -4  -1    1.00    8.38
   6   4   1    4.99    8.06
   6   4   1    4.20    7.29
   6   4   1    0.86    5.99
   6   4   1   -7.12   29.70
  -7  -4  -1  390.69   32.88
  -7  -4  -1  349.98   28.87
   7   4   1  408.02   29.97
   7   4   1  381.57   27.22
   7   4   1  310.35   70.03
   7   4   1  391.79   25.86
  -8  -4  -1    4.28   10.32
  -8  -4  -1   10.79   11.03
   8   4   1   -1.44    6.35
   8   4   1   -2.94   38.06
   8   4   1  -13.31    9.11
  -9  -4  -1  307.77   32.86
  -9  -4  -1  306.71   29.37
   9   4   1  325.64   29.95
 -10  -4  -1   -2.26   12.58
 -10  -4  -1   -0.69   17.54
  10   4   1   10.17   14.20
  10  -5  -1    4.48   14.62
  10  -5  -1   19.12   70.58
 -10   5   1   25.59   15.64
   9  -5  -1    0.59   10.18
   9  -5  -1    9.97   60.48
   9  -5  -1   14.59   12.46
  -9   5   1    6.85   12.04
   8  -5  -1    4.50   11.68
   8  -5  -1   31.20   13.20
   8  -5  -1   -1.27   69.37
  -8   5   1    3.68   11.47
  -8   5   1   15.91   10.05
   7  -5  -1   65.31   11.69
   7  -5  -1   10.20   44.58
   7  -5  -1   55.71    5.43
   7  -5  -1   36.25   13.16
  -7   5   1   48.82   12.11
  -7   5   1   67.09   11.79
   6  -5  -1  130.32   15.98
   6  -5  -1   36.98   59.92
   6  -5  -1  132.33   16.08
  -6   5   1  122.71   14.95
  -6   5   1  101.15   14.26
   5  -5  -1   23.07    4.22
   5  -5  -1   32.84    9.08
   5  -5  -1   27.51    9.79
   5  -5  -1   -1.35   44.34
  -5   5   1   42.62   10.13
  -5   5   1   25.99    8.55
   4  -5  -1   12.87    8.45
   4  -5  -1   10.82   41.92
   4  -5  -1   27.64    8.44
  -4   5   1   31.38    8.94
  -4   5   1   20.20    7.55
   3  -5  -1   -5.36    7.41
   3  -5  -1   -1.08    6.36
   3  -5  -1   -4.18    4.74
   3  -5  -1    1.96   35.40
   3  -5  -1   -2.13    6.62
  -3   5   1    1.49    7.68
  -3   5   1    4.77    6.31
  -3   5   1   -5.31    5.74
  -3   5   1    0.80    3.35
   2  -5  -1  372.02   28.57
   2  -5  -1  412.20   27.44
   2  -5  -1  446.32   29.28
   2  -5  -1  405.57   28.46
  -2   5   1  426.06   27.75
  -2   5   1  409.92   28.19
  -2   5   1  446.63   29.57
  -2   5   1  366.08   72.33
  -2   5   1  423.86   25.46
  -2   5   1  413.21   29.91
   1  -5  -1    6.56    7.02
   1  -5  -1    2.35   21.58
   1  -5  -1   -0.23    6.19
   1  -5  -1   -2.94    7.53
   1  -5  -1   12.64    4.74
  -1   5   1   12.32   33.27
  -1   5   1   14.96    8.23
  -1   5   1   -0.50    8.50
  -1   5   1    2.22    6.01
  -1   5   1    1.25    5.48
   0  -5  -1   -3.64    5.52
   0  -5  -1    4.72    7.64
   0  -5  -1    4.87    7.64
   0  -5  -1   -2.39    3.06
   0  -5  -1   16.07    6.69
   0   5   1    1.39    5.79
   0   5   1   10.04    6.29
   0   5   1   -1.51    7.77
   0   5   1   -8.78   25.32
   0   5   1    4.75    8.84
  -1  -5  -1    6.89    6.23
  -1  -5  -1   12.40    6.80
  -1  -5  -1   -2.76    7.14
  -1  -5  -1   12.70    6.43
   1   5   1  -12.69   21.97
   1   5   1    2.45    4.30
   1   5   1    7.56    6.17
   1   5   1   14.07    9.46
   1   5   1    6.68    4.67
   1   5   1    7.98    4.69
  -2  -5  -1  470.32   32.03
  -2  -5  -1  450.55   29.79
  -2  -5  -1  396.59   28.24
  -2  -5  -1  421.65   28.87
  -2  -5  -1  414.51   29.95
   2   5   1  456.75   29.03
   2   5   1  426.60   26.91
   2   5   1  401.50   28.66
   2   5   1  427.20   31.85
   2   5   1  444.96   30.09
  -3  -5  -1   -1.54    4.25
  -3  -5  -1   13.59    8.11
  -3  -5  -1   12.84    6.94
   3   5   1   -1.15    6.70
   3   5   1    3.60    5.95
   3   5   1    1.33    5.98
   3   5   1   -3.03   18.23
  -4  -5  -1    2.03    4.66
  -4  -5  -1   26.67   10.12
  -4  -5  -1   16.68    4.37
   4   5   1    2.72    6.58
   4   5   1   12.59   21.84
   4   5   1   10.59    7.70
  -5  -5  -1   27.87    8.98
  -5  -5  -1   38.49   11.88
  -5  -5  -1   35.24    5.95
   5   5   1   34.21   10.22
   5   5   1   41.03   28.36
   5   5   1   32.64    9.07
  -6  -5  -1   92.92   16.77
  -6  -5  -1  121.36   11.12
  -6  -5  -1  117.76   13.78
   6   5   1  113.57   14.29
   6   5   1  100.06   39.93
   6   5   1  106.97   14.26
   6   5   1  105.40   13.20
  -7  -5  -1   64.69   13.28
  -7  -5  -1   43.07   15.57
   7   5   1   33.59   33.62
   7   5   1   67.64   13.39
   7   5   1   75.17   10.35
  -8  -5  -1    3.97   15.10
  -8  -5  -1   27.41   12.85
   8   5   1    3.72    8.93
   8   5   1   10.05   37.76
   8   5   1    7.13    8.01
  -9  -5  -1  -15.81    7.27
  -9  -5  -1    2.09   15.96
   9   5   1    7.96   12.97
 -10  -5  -1   15.37   15.01
 -10  -5  -1    7.64   19.48
  10   5   1   26.78   14.26
   9  -6  -1   65.13   16.45
   9  -6  -1   38.61   16.14
   9  -6  -1   -5.37   82.41
  -9   6   1   65.09   16.36
   8  -6  -1   13.00   13.15
   8  -6  -1   -6.08   51.11
   8  -6  -1   11.21   13.60
  -8   6   1   -8.39   11.07
   7  -6  -1  344.18   30.05
   7  -6  -1  366.23   29.09
  -7   6   1  337.57   27.76
  -7   6   1  382.68   28.63
   6  -6  -1   -6.15    9.58
   6  -6  -1   -2.40    2.91
   6  -6  -1   -4.32    9.13
   6  -6  -1  -13.77   53.22
  -6   6   1   12.66    7.73
  -6   6   1   12.93   10.86
   5  -6  -1  436.01   32.86
   5  -6  -1  478.48   34.78
  -5   6   1  470.68   33.30
  -5   6   1  472.18   33.90
   4  -6  -1    8.68    9.27
   4  -6  -1   21.35    9.48
   4  -6  -1   23.12    7.23
   4  -6  -1    8.31   35.70
  -4   6   1    7.75    7.84
  -4   6   1   17.56    4.99
  -4   6   1   15.08   10.07
   3  -6  -1 1199.62   72.73
   3  -6  -1 1141.49   71.55
   3  -6  -1 1062.21   70.98
  -3   6   1 1102.49   71.61
  -3   6   1 1175.98   67.89
  -3   6   1 1173.18   71.06
   2  -6  -1   45.12    9.38
   2  -6  -1   13.70   36.50
   2  -6  -1   49.18   11.17
   2  -6  -1   40.14    9.88
  -2   6   1   45.41    4.77
  -2   6   1   34.05   10.06
  -2   6   1   31.26    7.03
  -2   6   1   54.43   47.55
   1  -6  -1 1777.73  108.41
   1  -6  -1 1709.84  108.01
   1  -6  -1 1857.01  107.06
  -1   6   1 1639.49  106.34
  -1   6   1 1806.42  108.52
  -1   6   1 1866.52  106.98
   0  -6  -1  -17.32    6.10
   0  -6  -1    1.00    3.23
   0  -6  -1   -5.20    5.50
   0  -6  -1    9.21    8.78
   0   6   1   -5.93    6.01
   0   6   1    3.75    6.04
   0   6   1   22.15   30.20
   0   6   1    8.36    6.69
  -1  -6  -1 1526.73  102.03
  -1  -6  -1 1777.09  103.54
   1   6   1 1678.28  100.79
   1   6   1 1695.30  102.17
   1   6   1 1827.32  102.38
   1   6   1 1686.75  104.55
  -2  -6  -1   46.12   10.28
  -2  -6  -1   38.08    9.62
  -2  -6  -1   40.34    8.14
   2   6   1   32.95    8.07
   2   6   1    9.45   23.54
   2   6   1   24.34   11.21
   2   6   1   32.52    5.83
  -3  -6  -1 1094.04   71.11
  -3  -6  -1 1096.15   70.55
   3   6   1 1146.01   69.96
   3   6   1 1189.82   73.30
  -4  -6  -1   25.11   10.04
  -4  -6  -1   11.32    7.69
   4   6   1   12.08    8.09
   4   6   1   22.78   24.48
  -5  -6  -1  436.41   35.41
  -5  -6  -1  503.58   33.83
  -5  -6  -1  440.59   29.49
   5   6   1  500.13   34.11
   5   6   1  529.96   58.22
  -6  -6  -1    0.37    8.78
  -6  -6  -1    3.18   12.30
  -6  -6  -1   -2.09    4.83
   6   6   1    8.59    9.26
   6   6   1    1.95   23.43
  -7  -6  -1  369.74   31.50
  -7  -6  -1  392.28   36.17
   7   6   1  303.45   60.30
   7   6   1  421.18   31.49
   7   6   1  398.90   28.37
  -8  -6  -1   23.11   12.47
  -8  -6  -1    0.62   14.71
   8   6   1    6.81    9.48
   8   6   1   -0.38   11.62
  -9  -6  -1   69.49   21.84
  -9  -6  -1   61.19   16.38
   9   6   1   79.91   15.04
   9  -7  -1    2.31   64.92
   9  -7  -1   60.69   17.75
   9  -7  -1   -5.28   15.06
  -9   7   1   -4.51   13.84
   8  -7  -1   25.83   77.36
   8  -7  -1   22.43   17.83
   8  -7  -1   15.88   11.18
  -8   7   1   43.14   12.03
   7  -7  -1    3.63   13.12
   7  -7  -1  -12.29   49.22
   7  -7  -1  -15.72   11.41
  -7   7   1    4.28   10.94
  -7   7   1    9.39   11.35
   6  -7  -1  133.39   17.69
   6  -7  -1  137.21   18.78
   6  -7  -1    3.15   45.27
  -6   7   1  119.98   15.02
  -6   7   1   75.84   13.90
   5  -7  -1   11.53   54.97
   5  -7  -1   40.27    9.74
   5  -7  -1   29.38   13.03
  -5   7   1   50.30    7.50
  -5   7   1   67.10   13.80
  -5   7   1   57.50   10.60
   4  -7  -1   23.22    8.11
   4  -7  -1   45.73   10.84
   4  -7  -1   12.08   37.32
   4  -7  -1   14.61   10.13
  -4   7   1    6.26    9.01
  -4   7   1   23.88    5.44
  -4   7   1   14.95   10.38
   3  -7  -1   21.63    9.45
   3  -7  -1   -1.39   42.36
   3  -7  -1   24.06    9.15
   3  -7  -1   22.15    9.66
  -3   7   1   23.17   12.26
  -3   7   1   18.71    8.23
  -3   7   1   32.54    4.72
   2  -7  -1   22.25   40.87
   2  -7  -1   47.21    8.86
   2  -7  -1   52.54   12.01
  -2   7   1   26.79   11.18
  -2   7   1   47.89    9.98
   1  -7  -1  160.86   17.25
   1  -7  -1  154.69   15.71
  -1   7   1  135.27   14.90
  -1   7   1   93.95   50.36
  -1   7   1  155.45   18.50
   0  -7  -1   -2.38    5.03
   0  -7  -1    0.25    3.16
   0  -7  -1   -4.96    8.37
   0   7   1   -3.10   30.96
   0   7   1    1.82    6.97
   0   7   1  -10.97    9.44
  -1  -7  -1  171.66   16.23
  -1  -7  -1  174.55   18.52
   1   7   1  153.65   16.20
   1   7   1  170.38   14.38
   1   7   1  135.55   19.17
  -2  -7  -1   48.88   11.37
  -2  -7  -1   43.89   11.00
  -2  -7  -1   42.20    8.25
   2   7   1   50.27    8.54
   2   7   1    1.43   27.97
   2   7   1   45.33    6.76
   2   7   1   42.50   13.66
  -3  -7  -1   18.28   10.00
  -3  -7  -1   28.28   10.41
   3   7   1   14.14   12.63
   3   7   1   14.22   26.27
   3   7   1   18.84    8.69
  -4  -7  -1   36.89   12.70
  -4  -7  -1   27.75    7.67
   4   7   1   17.70    8.77
   4   7   1   21.46   26.33
  -5  -7  -1   60.73   10.68
  -5  -7  -1   45.67   13.63
   5   7   1   38.66   11.20
   5   7   1   54.50   25.09
  -6  -7  -1  149.31   20.81
  -6  -7  -1  125.45   17.16
   6   7   1  137.70   37.10
   6   7   1  131.08   17.64
  -7  -7  -1    2.21    8.23
  -7  -7  -1    0.42   14.06
   7   7   1  -12.90    9.72
   7   7   1  -18.13    6.83
  -8  -7  -1   36.47   18.59
  -8  -7  -1   44.10   13.54
   8   7   1   20.69   13.19
   8   7   1   28.01   12.40
  -9  -7  -1   27.62   18.76
  -9  -7  -1   22.71   11.32
   9   7   1   23.46   14.91
   9  -8  -1  -13.98   83.42
   8  -8  -1   24.67   18.39
   8  -8  -1   12.71   65.99
   8  -8  -1   19.43   15.03
  -8   8   1   18.81   13.81
   7  -8  -1  275.10   28.44
   7  -8  -1  258.86   28.51
  -7   8   1  265.46   37.03
  -7   8   1  277.78   27.77
   6  -8  -1  -13.28   44.56
   6  -8  -1    6.67   11.67
   6  -8  -1   -2.10   13.22
  -6   8   1    0.68    6.68
  -6   8   1    4.35    8.57
  -6   8   1    3.79   11.92
   5  -8  -1  247.91   26.70
   5  -8  -1  239.24   25.35
  -5   8   1  295.50   26.08
  -5   8   1  224.25   24.64
  -5   8   1  254.61   17.94
   4  -8  -1   -3.49   10.32
   4  -8  -1   30.10   56.69
   4  -8  -1    7.86    9.25
  -4   8   1   16.50   10.23
  -4   8   1   -0.72   12.94
  -4   8   1   11.55    4.64
   3  -8  -1  440.18   33.37
   3  -8  -1  420.19   32.73
  -3   8   1  472.73   34.90
  -3   8   1  402.19   32.07
   2  -8  -1   12.88    9.25
   2  -8  -1    6.99    7.95
  -2   8   1    8.40    9.11
  -2   8   1   12.07   12.38
   1  -8  -1 1388.77   83.58
   1  -8  -1 1257.96   84.69
  -1   8   1 1340.28   85.79
  -1   8   1 1383.79   83.15
   0  -8  -1   -4.79    3.45
   0  -8  -1    1.96    6.31
   0  -8  -1   -5.86    6.29
   0   8   1   22.56   13.31
   0   8   1   -1.53    7.96
   0   8   1   41.18   46.85
  -1  -8  -1 1277.70   78.84
  -1  -8  -1 1298.53   83.52
  -1  -8  -1 1306.20   82.25
   1   8   1 1337.16   80.15
   1   8   1 1343.24   84.81
   1   8   1 1380.94   81.91
  -2  -8  -1    7.67    9.01
  -2  -8  -1   10.37   10.34
  -2  -8  -1   14.73    6.89
   2   8   1   -6.99   31.22
   2   8   1   15.77    8.72
   2   8   1    6.23    6.13
   2   8   1   19.77   13.92
  -3  -8  -1  446.97   33.40
  -3  -8  -1  415.86   32.78
   3   8   1  420.01   31.44
   3   8   1  416.94   34.44
  -4  -8  -1   -0.58    8.85
  -4  -8  -1   17.92   11.40
   4   8   1   -2.69   26.79
   4   8   1    8.37    9.66
   4   8   1    3.09   22.06
  -5  -8  -1  254.48   27.20
  -5  -8  -1  274.37   24.73
   5   8   1  249.26   41.71
   5   8   1  282.96   24.49
  -6  -8  -1   33.21   11.49
  -6  -8  -1   16.42   14.12
   6   8   1   -9.31   10.24
  -7  -8  -1  255.49   30.28
  -7  -8  -1  295.15   26.75
   7   8   1  293.39   27.83
   7   8   1  217.68   24.65
  -8  -8  -1   23.21   11.89
  -8  -8  -1    9.46   17.67
   8   8   1   31.84   14.47
   8  -9  -1   -7.89   16.51
   8  -9  -1   27.13   87.43
   8  -9  -1    6.46   12.43
  -8   9   1   25.70   15.50
   7  -9  -1   33.22   16.05
   7  -9  -1   38.60   88.87
   7  -9  -1   12.09   15.87
  -7   9   1    9.75   13.41
   6  -9  -1   10.80   13.93
   6  -9  -1   29.94   75.49
   6  -9  -1    4.40   13.52
  -6   9   1   -8.72   13.64
  -6   9   1    1.49   13.06
   5  -9  -1   77.68   16.63
   5  -9  -1   58.13   16.71
   5  -9  -1    8.82   69.55
  -5   9   1   38.60   13.65
  -5   9   1   54.31   16.20
   4  -9  -1   31.73   14.51
   4  -9  -1   34.88   10.76
  -4   9   1   54.68   13.13
  -4   9   1   14.88   14.27
   3  -9  -1  100.47   17.93
   3  -9  -1  104.90   16.21
  -3   9   1   87.74   15.22
  -3   9   1   82.24   17.86
   2  -9  -1   33.80   11.71
   2  -9  -1   30.87   13.14
  -2   9   1   52.52   12.40
  -2   9   1   24.05   14.28
   1  -9  -1  159.63   20.80
   1  -9  -1  149.82   17.93
  -1   9   1  135.62   17.12
  -1   9   1  123.96   20.24
   0  -9  -1   -0.11    8.17
   0  -9  -1   -2.91    9.25
   0  -9  -1    5.21    3.71
   0   9   1    2.32    8.97
   0   9   1   10.79   13.55
  -1  -9  -1  164.14   19.07
  -1  -9  -1  164.31   20.36
  -1  -9  -1  162.64   12.98
  -1  -9  -1  156.19   17.96
   1   9   1  141.96   17.30
   1   9   1  155.02   15.25
   1   9   1  159.03   22.86
   1   9   1   70.03   45.42
  -2  -9  -1   56.35   14.50
  -2  -9  -1   35.86   10.66
  -2  -9  -1   35.82   11.17
   2   9   1   40.85    8.29
   2   9   1   31.02   10.82
   2   9   1   20.90   39.86
   2   9   1   33.33   13.05
  -3  -9  -1   76.23   16.31
  -3  -9  -1   88.95   16.93
  -3  -9  -1  105.90   14.22
   3   9   1   91.71   14.91
   3   9   1   78.31    9.64
   3   9   1   60.45   19.70
  -4  -9  -1   52.76   14.08
  -4  -9  -1   36.50    9.65
   4   9   1   37.02   11.98
   4   9   1   23.70   27.56
  -5  -9  -1   60.36   14.12
  -5  -9  -1   67.62   16.54
   5   9   1   52.67   13.96
  -6  -9  -1    1.46   11.16
  -6  -9  -1   -9.22   13.51
   6   9   1   -0.88   12.36
  -7  -9  -1   12.26   15.82
  -7  -9  -1   20.68   10.60
   7   9   1   36.60   13.80
  -8  -9  -1   17.90   19.16
  -8  -9  -1    4.07   10.82
   8   9   1   -0.46   13.86
   7 -10  -1  187.71   24.62
   7 -10  -1  191.71   27.51
  -7  10   1  209.19   26.84
   6 -10  -1   26.76   16.83
   6 -10  -1   22.10   12.21
  -6  10   1   26.66   11.53
   5 -10  -1  246.11   26.60
   5 -10  -1  201.16   25.32
  -5  10   1  177.90   23.95
  -5  10   1  235.79   25.77
   4 -10  -1    5.69   12.92
   4 -10  -1  -17.40   14.84
  -4  10   1   24.74   11.44
  -4  10   1   13.11   15.10
   3 -10  -1  227.72   24.19
   3 -10  -1  201.59   23.67
  -3  10   1  187.52   22.09
  -3  10   1  206.05   27.71
   2 -10  -1    0.33   12.04
   2 -10  -1    9.82   11.13
  -2  10   1    7.53   15.37
  -2  10   1   -5.27   11.17
   1 -10  -1  485.80   36.17
   1 -10  -1  498.59   38.20
  -1  10   1  431.85   33.46
  -1  10   1  415.99   39.02
   0 -10  -1    0.15   12.00
   0 -10  -1   21.81   11.22
   0  10   1   -8.32   10.14
   0  10   1  -11.33   15.07
  -1 -10  -1  467.47   37.87
  -1 -10  -1  445.91   35.44
  -1 -10  -1  468.85   34.31
   1  10   1  474.17   40.95
   1  10   1  446.43   35.20
   1  10   1  453.38   32.38
  -2 -10  -1   22.00   12.17
  -2 -10  -1   10.11   11.04
  -2 -10  -1   -5.68   13.09
   2  10   1    3.80    7.87
   2  10   1    7.95    8.55
   2  10   1   14.77   17.59
  -3 -10  -1  194.70   25.36
  -3 -10  -1  232.91   25.71
   3  10   1  218.77   29.93
   3  10   1  217.36   23.12
  -4 -10  -1   -7.02   11.15
  -4 -10  -1  -12.37   11.84
   4  10   1    7.60   12.18
  -5 -10  -1  207.78   26.79
  -5 -10  -1  218.44   23.51
   5  10   1  266.46   25.67
  -6 -10  -1   44.34   14.74
  -6 -10  -1    2.94   15.44
   6  10   1   30.35   13.99
  -7 -10  -1  176.45   26.52
  -7 -10  -1  215.80   25.75
   7  10   1  206.50   25.55
   6 -11  -1   14.29   15.86
   6 -11  -1   10.68   17.95
  -6  11   1   17.80   16.45
   5 -11  -1   46.59   18.26
   5 -11  -1   43.53   17.10
  -5  11   1   -2.12   17.41
  -5  11   1   42.10   13.12
   4 -11  -1   36.26   15.80
   4 -11  -1   16.04   12.91
  -4  11   1    1.48   16.23
  -4  11   1   22.96   13.21
   3 -11  -1  174.37   25.93
   3 -11  -1  206.68   24.80
  -3  11   1  186.91   26.80
  -3  11   1  200.91   23.61
   2 -11  -1    1.90    9.63
   2 -11  -1   24.05   16.21
  -2  11   1   15.96   18.10
  -2  11   1   11.22   12.23
   1 -11  -1  137.79   20.66
   1 -11  -1  153.08   20.85
  -1  11   1  179.13   20.95
  -1  11   1  111.84   24.16
   0 -11  -1   -0.69   12.61
   0 -11  -1  -25.43   12.66
   0  11   1   -5.65   11.56
   0  11   1   22.07   18.81
   0  11   1    4.18   11.40
  -1 -11  -1  144.18   20.46
  -1 -11  -1  177.78   22.72
  -1 -11  -1  163.90   24.03
   1  11   1  145.62   16.90
   1  11   1  129.72   22.87
   1  11   1  187.44   20.92
  -2 -11  -1    2.55   11.19
  -2 -11  -1   22.50   12.48
  -2 -11  -1   41.56   16.80
   2  11   1    7.62   14.94
   2  11   1   24.71   13.01
  -3 -11  -1  159.78   24.78
  -3 -11  -1  207.54   24.72
   3  11   1  244.07   29.78
   3  11   1  185.62   21.45
  -4 -11  -1   25.71   14.92
  -4 -11  -1   39.20   13.96
   4  11   1   14.78   13.18
  -5 -11  -1   70.64   15.06
  -5 -11  -1   57.09   17.01
   5  11   1   57.23   15.87
  -6 -11  -1    2.24   10.49
  -6 -11  -1   31.47   17.43
   6  11   1   15.74   14.46
   5 -12  -1  111.72   24.38
   5 -12  -1  113.25   22.90
  -5  12   1  128.96   22.75
   4 -12  -1   -1.28   16.63
   4 -12  -1    0.32   14.97
  -4  12   1   38.87   16.10
  -4  12   1   -1.71   17.36
   3 -12  -1  252.59   27.82
   3 -12  -1  199.34   26.63
  -3  12   1  221.96   26.06
  -3  12   1  214.99   30.52
   2 -12  -1   38.93   16.29
   2 -12  -1   52.96   15.87
  -2  12   1   56.84   22.25
  -2  12   1   59.11   13.91
   1 -12  -1  159.16   25.41
   1 -12  -1  196.29   22.59
  -1  12   1  190.46   23.64
  -1  12   1  178.01   29.22
   0 -12  -1    7.89   15.90
   0 -12  -1   -5.38   12.15
   0  12   1   -6.84   19.40
   0  12   1    9.44   12.71
   0  12   1   -6.11   13.30
  -1 -12  -1  173.58   23.10
  -1 -12  -1  196.71   24.73
  -1 -12  -1  163.41   25.58
   1  12   1  170.69   21.51
   1  12   1  229.71   29.42
  -2 -12  -1   50.65   14.90
  -2 -12  -1   77.63   16.92
  -2 -12  -1   58.14   19.25
   2  12   1   63.40   23.73
   2  12   1   64.33   15.90
  -3 -12  -1  220.58   29.44
  -3 -12  -1  187.35   24.21
   3  12   1  250.92   26.46
  -4 -12  -1    7.22   13.59
  -4 -12  -1   10.59   10.63
   4  12   1   -4.24   13.28
  -5 -12  -1   91.17   17.28
   5  12   1  123.25   20.76
   3 -13  -1  154.73   22.48
   3 -13  -1  122.58   25.63
  -3  13   1  168.42   24.23
  -3  13   1  145.76   32.23
   2 -13  -1   13.19   18.57
   2 -13  -1   -5.27   14.52
  -2  13   1   21.56   16.25
  -2  13   1   -1.73   24.55
   1 -13  -1   38.27   16.02
   1 -13  -1   33.01   19.46
  -1  13   1   15.08   22.32
  -1  13   1   30.64   16.74
  -1  13   1   41.36   15.92
   0 -13  -1   -8.97   15.73
   0 -13  -1   -2.56    9.97
   0  13   1    0.63   10.36
   0  13   1    3.81   22.22
  -1 -13  -1   25.24   15.68
  -1 -13  -1   79.69   22.15
   1  13   1   61.40   17.09
   1  13   1   62.30   25.07
  -2 -13  -1   35.55   16.16
  -2 -13  -1   16.41   17.60
   2  13   1   14.61   24.10
   2  13   1    4.89   14.29
   3  13   1  147.90   22.35
   2  13  -2  195.80   31.06
   2  13  -2  199.24   26.16
   1  13  -2   10.24   15.72
   1  13  -2  -20.78   23.42
  -1 -13   2   34.35   16.58
  -1 -13   2   13.91   14.71
   0  13  -2  207.09   26.42
   0  13  -2  188.61   34.52
   0 -13   2  189.88   29.82
   0 -13   2  273.36   28.60
  -1  13  -2   11.44   24.78
  -1  13  -2   -1.68   14.54
   1 -13   2   12.24   18.40
   1 -13   2    4.51   14.96
  -2  13  -2  183.52   26.24
  -2  13  -2  204.60   30.70
   2 -13   2  217.69   27.17
   2 -13   2  184.24   27.08
   4  12  -2   -2.87   14.39
   4  12  -2  -21.64   16.49
  -4 -12   2   12.60   14.23
   3  12  -2    4.78   14.16
   3  12  -2   15.93   18.00
   2  12  -2   20.41   14.96
   2  12  -2    5.66   17.57
  -2 -12   2   15.56   13.16
   1  12  -2   -8.84   12.77
   1  12  -2  -14.90   20.38
  -1 -12   2    4.95   12.07
  -1 -12   2   -2.48    9.95
   0  12  -2   22.56   22.21
   0  12  -2   30.19   14.88
   0 -12   2   31.60   12.08
   0 -12   2   28.88   19.03
  -1  12  -2   21.92   22.18
  -1  12  -2   -1.20   13.42
   1 -12   2   22.38   14.12
   1 -12   2    7.69   15.67
  -2  12  -2   38.73   15.42
  -2  12  -2   19.73   22.60
   2 -12   2   -0.89    9.68
   2 -12   2    3.64   12.16
  -3  12  -2   28.60   15.22
  -3  12  -2   -4.14   19.61
   3 -12   2    0.46   13.73
   3 -12   2   21.32   17.19
  -4  12  -2  -16.67   10.31
  -4  12  -2  -31.03   20.98
   4 -12   2    1.85   14.59
   4 -12   2    5.13   17.15
   6  11  -2  235.63   28.04
  -6 -11   2  220.82   26.95
   5  11  -2   -8.79   13.37
  -5 -11   2   -0.28   12.44
   4  11  -2  327.09   32.23
   4  11  -2  367.50   41.59
  -4 -11   2  324.50   30.79
   3  11  -2   13.00   12.34
   3  11  -2  -14.34   18.98
  -3 -11   2    5.40   11.87
   2  11  -2  490.71   39.37
   2  11  -2  486.16   43.17
  -2 -11   2  494.00   36.68
  -2 -11   2  508.05   39.05
   1  11  -2   -1.21   14.54
   1  11  -2   19.69   13.20
   1  11  -2   -7.65    9.92
  -1 -11   2  -11.85   14.16
  -1 -11   2    0.64    9.65
  -1 -11   2   20.12   12.00
   0  11  -2  222.54   29.66
   0  11  -2  255.38   25.71
   0 -11   2  249.02   30.60
   0 -11   2  283.90   26.74
   0 -11   2  269.18   25.19
  -1  11  -2    2.99   18.86
  -1  11  -2   -2.61    8.83
   1 -11   2   -7.00   10.70
   1 -11   2   -2.42   14.86
  -2  11  -2  410.07   43.71
  -2  11  -2  500.82   36.69
   2 -11   2  424.13   38.06
   2 -11   2  512.66   39.03
  -3  11  -2  -18.59   12.16
  -3  11  -2   25.32   19.80
   3 -11   2    6.10   11.13
   3 -11   2    2.79    9.48
  -4  11  -2  310.23   30.98
  -4  11  -2  421.32   40.65
   4 -11   2  316.52   34.46
   4 -11   2  355.22   32.53
  -5  11  -2   11.44   11.27
  -5  11  -2   -9.90   19.88
   5 -11   2   11.16   12.81
   5 -11   2   -4.81   13.75
  -6  11  -2  234.84   34.93
  -6  11  -2  212.37   28.01
   6 -11   2  261.95   30.01
   6 -11   2  227.09   29.55
   7  10  -2   -7.45   14.12
  -7 -10   2   16.57   15.05
   6  10  -2    4.99   10.58
  -6 -10   2    3.20   11.00
  -6 -10   2   -8.60    8.34
   5  10  -2   20.40   14.27
  -5 -10   2    6.75   11.34
  -5 -10   2   -9.66    9.25
   4  10  -2   34.10   16.61
   4  10  -2   34.02   14.53
   4  10  -2   24.19   45.13
  -4 -10   2   33.07   11.74
  -4 -10   2   16.07   12.04
   3  10  -2  172.01   21.58
   3  10  -2  148.35   27.29
  -3 -10   2  171.35   18.51
   2  10  -2   36.87   19.48
   2  10  -2   11.21   11.63
   2  10  -2   38.33    7.96
  -2 -10   2   39.59   10.30
  -2 -10   2   31.68   12.50
  -2 -10   2   33.18   10.54
   1  10  -2    3.92   13.15
   1  10  -2   12.60   10.78
  -1 -10   2   -7.94   12.16
  -1 -10   2   -7.88    9.50
  -1 -10   2    0.51    8.42
   0  10  -2  144.88   19.40
   0  10  -2  131.83   24.85
   0 -10   2  177.37   18.65
   0 -10   2  126.90   19.51
  -1  10  -2  -30.45   16.34
  -1  10  -2  -13.56   10.78
   1 -10   2    1.19   13.73
   1 -10   2    4.25    7.81
  -2  10  -2   22.77   12.40
  -2  10  -2   31.60   18.80
   2 -10   2    3.65   10.06
   2 -10   2   43.35   10.88
  -3  10  -2  199.49   27.77
  -3  10  -2  182.80   21.49
   3 -10   2  154.50   21.56
   3 -10   2  197.39   23.40
  -4  10  -2   47.85   14.57
  -4  10  -2   -0.66   17.28
   4 -10   2   54.67   12.60
   4 -10   2   22.65   15.29
  -5  10  -2   16.98   18.01
  -5  10  -2   -2.05   12.97
   5 -10   2   19.37   14.07
   5 -10   2   -7.72   13.97
  -6  10  -2  -12.13   16.40
  -6  10  -2    3.11   10.49
   6 -10   2    3.94   15.05
   6 -10   2    0.78   13.94
  -7  10  -2    0.34   15.19
   7 -10   2   16.21   16.71
   7 -10   2    4.57   15.54
   8   9  -2  116.06   21.47
  -8  -9   2  139.14   21.95
  -8  -9   2  121.75   23.16
   7   9  -2   -4.11   13.17
  -7  -9   2    6.02   12.79
  -7  -9   2   12.94   13.44
   6   9  -2  395.19   36.81
  -6  -9   2  471.34   34.82
  -6  -9   2  396.85   35.48
   5   9  -2   -2.20    7.97
   5   9  -2    3.52   15.27
   5   9  -2    8.77   41.48
  -5  -9   2   22.86   11.66
  -5  -9   2    7.19    9.35
   4   9  -2  580.59   49.44
   4   9  -2  506.78   43.05
  -4  -9   2  669.19   43.00
  -4  -9   2  626.67   42.24
   3   9  -2   -0.94    9.86
   3   9  -2    4.40   12.23
  -3  -9   2   22.37   10.09
   2   9  -2  742.31   45.14
   2   9  -2  770.28   55.59
   2   9  -2  680.40   49.94
  -2  -9   2  776.57   53.08
  -2  -9   2  631.34   49.15
  -2  -9   2  813.27   49.29
   1   9  -2    9.36   15.35
   1   9  -2   15.05    9.85
  -1  -9   2   40.06   13.91
  -1  -9   2   27.56    9.13
  -1  -9   2    8.68    9.50
   0   9  -2  379.77   29.28
   0   9  -2  291.88   34.12
   0  -9   2  370.73   31.02
   0  -9   2  375.89   28.89
  -1   9  -2   13.14   12.15
  -1   9  -2   -5.33   10.10
   1  -9   2    3.81    8.15
   1  -9   2    4.38   12.24
   1  -9   2   22.55   10.25
  -2   9  -2  704.78   53.91
  -2   9  -2  786.14   50.75
   2  -9   2  673.73   49.80
   2  -9   2  769.08   51.12
  -3   9  -2   -7.07    7.24
  -3   9  -2    2.86   14.72
   3  -9   2    0.37   10.14
   3  -9   2   -7.51    8.66
  -4   9  -2  550.98   47.12
  -4   9  -2  641.92   44.82
   4  -9   2  639.97   44.63
   4  -9   2  616.98   43.52
  -5   9  -2    0.71   12.48
  -5   9  -2   13.88   16.40
   5  -9   2   14.44   13.65
   5  -9   2    8.41    8.14
  -6   9  -2  426.75   37.12
  -6   9  -2  425.37   37.85
   6  -9   2  407.97   35.91
   6  -9   2  408.28   37.15
  -7   9  -2    8.24   17.08
  -7   9  -2   -9.66   13.23
   7  -9   2   -3.60   13.48
   7  -9   2   21.72   14.87
  -8   9  -2  135.36   22.79
   8  -9   2  118.84   23.28
   8  -9   2  120.42   22.59
   8   8  -2   98.09   19.79
  -8  -8   2  131.79   22.45
  -8  -8   2  112.70   18.68
   7   8  -2   61.81   16.31
  -7  -8   2   26.81   14.65
  -7  -8   2   35.62   13.52
   6   8  -2   54.55   46.16
   6   8  -2   63.96   14.28
  -6  -8   2   62.27   13.83
  -6  -8   2   48.23   15.50
   5   8  -2   57.73   15.79
   5   8  -2   66.40   14.41
   5   8  -2   37.65   40.85
  -5  -8   2   48.16    6.95
  -5  -8   2   40.68   13.72
  -5  -8   2   41.67    9.96
   4   8  -2   -0.23   43.27
   4   8  -2   14.22    9.95
   4   8  -2   -5.58   15.69
  -4  -8   2   -2.39    9.11
  -4  -8   2    7.56    9.18
   3   8  -2    3.06    9.23
   3   8  -2   10.52   14.50
  -3  -8   2   -7.52    8.49
   2   8  -2  157.92   17.86
   2   8  -2  150.77   11.96
   2   8  -2  151.74   22.72
  -2  -8   2  151.76   17.07
  -2  -8   2  147.05   19.44
  -2  -8   2  173.82   17.08
   1   8  -2    2.74    6.43
   1   8  -2   -7.10   12.58
  -1  -8   2    8.42    8.51
  -1  -8   2    3.62    7.12
  -1  -8   2    3.58    7.32
   0   8  -2   66.83   14.26
   0   8  -2   55.62   11.87
   0  -8   2   57.36   11.21
   0  -8   2   59.21   13.41
  -1   8  -2    5.10    6.62
  -1   8  -2    5.35   13.12
   1  -8   2   -3.53    9.67
   1  -8   2    1.70    8.35
  -2   8  -2  140.04   20.97
  -2   8  -2  157.32   17.36
   2  -8   2  144.56   15.14
   2  -8   2  165.63   18.14
   2  -8   2  154.43   17.55
  -3   8  -2   22.95    9.80
  -3   8  -2   -0.91   12.30
  -3   8  -2    1.65    4.42
   3  -8   2    2.70   10.46
   3  -8   2   27.10   10.19
  -4   8  -2   -2.37    6.94
  -4   8  -2    7.67   13.24
   4  -8   2   -2.51    6.90
   4  -8   2   11.10   11.10
  -5   8  -2   37.09   12.75
  -5   8  -2   36.14   16.12
   5  -8   2   40.54   12.93
   5  -8   2   40.33   13.66
  -6   8  -2   72.48   14.50
  -6   8  -2   54.39   16.09
   6  -8   2   50.76   14.60
   6  -8   2   75.10   16.61
  -7   8  -2   33.17   14.41
  -7   8  -2   33.95   14.48
   7  -8   2   25.60   14.02
   7  -8   2   42.89   12.25
  -8   8  -2  100.98   19.17
   8  -8   2  126.18   20.37
   8  -8   2   80.78   17.73
   9   7  -2   23.13   16.03
  -9  -7   2   21.64   18.27
  -9  -7   2   25.89   14.21
   8   7  -2  320.58   30.62
  -8  -7   2  312.92   32.08
  -8  -7   2  301.32   29.35
   7   7  -2   14.62   12.86
   7   7  -2    5.04   36.86
  -7  -7   2   22.09   13.23
  -7  -7   2   -6.79   10.53
   6   7  -2  409.90   79.28
   6   7  -2  380.77   29.66
  -6  -7   2  338.34   30.68
  -6  -7   2  380.39   31.14
   5   7  -2    6.13    9.37
   5   7  -2   -7.19   38.81
  -5  -7   2   -7.19    8.43
  -5  -7   2   -3.61    3.73
  -5  -7   2    0.25    6.21
   4   7  -2  470.73   33.19
   4   7  -2  449.28   37.46
  -4  -7   2  434.48   32.19
  -4  -7   2  442.67   32.88
   3   7  -2  133.44   18.66
   3   7  -2  150.16   15.70
  -3  -7   2  158.98   16.06
  -3  -7   2  155.65   16.23
   2   7  -2 1256.94   80.13
   2   7  -2 1148.11   73.10
   2   7  -2 1276.92   77.38
  -2  -7   2 1289.52   76.27
  -2  -7   2 1154.96   78.28
  -2  -7   2 1390.38   77.14
   1   7  -2   17.08   13.25
   1   7  -2    3.69    7.49
  -1  -7   2    2.97    6.98
  -1  -7   2    2.19    6.16
  -1  -7   2  -11.61    7.97
   0   7  -2  477.92   35.38
   0   7  -2  444.21   30.07
   0  -7   2  360.28   29.89
   0  -7   2  396.67   30.89
   0  -7   2  444.57   25.42
  -1   7  -2   -0.27    7.34
  -1   7  -2   -2.00   10.93
   1  -7   2    3.58    5.43
   1  -7   2   -5.17    6.35
  -2   7  -2 1254.36   80.02
  -2   7  -2 1212.27   76.69
   2  -7   2 1211.47   77.67
   2  -7   2 1262.28   75.75
   2  -7   2 1246.25   76.98
  -3   7  -2  158.63   11.75
  -3   7  -2  150.96   16.83
  -3   7  -2  174.83   21.05
   3  -7   2  161.47   18.60
   3  -7   2  180.71   18.37
   3  -7   2  164.00   17.67
  -4   7  -2  383.09   31.25
  -4   7  -2  423.86   34.60
  -4   7  -2  432.91   26.04
   4  -7   2  448.87   32.30
   4  -7   2  451.28   33.10
  -5   7  -2  -13.10   10.39
  -5   7  -2   -0.42    6.97
   5  -7   2   11.57   10.47
   5  -7   2   -2.17    9.86
  -6   7  -2  428.06   37.11
  -6   7  -2  360.77   30.82
   6  -7   2  374.55   30.62
   6  -7   2  306.54   30.46
  -7   7  -2  -13.73   13.38
  -7   7  -2   19.72   10.03
   7  -7   2   26.31   14.21
   7  -7   2   -4.18   69.07
   7  -7   2  -23.15   10.47
  -8   7  -2  308.05   29.23
  -8   7  -2  316.05   30.96
   8  -7   2  363.19   30.22
   8  -7   2  204.08   24.55
  -9   7  -2   16.72   15.58
   9  -7   2  -16.31   82.76
   9  -7   2   34.31   16.04
   9   6  -2   28.50   15.10
  -9  -6   2   13.27   17.54
  -9  -6   2   11.00   14.04
   8   6  -2  183.81   64.80
   8   6  -2  168.52   22.84
  -8  -6   2  160.61   23.99
  -8  -6   2  191.94   20.46
   7   6  -2   37.36   43.69
   7   6  -2   50.08   13.83
  -7  -6   2   25.51   13.37
  -7  -6   2   31.95    9.45
   6   6  -2   61.49   13.01
   6   6  -2   44.39   44.82
  -6  -6   2   58.04   13.69
  -6  -6   2   44.86   10.16
   5   6  -2  -30.60   34.60
   5   6  -2    9.92    8.27
  -5  -6   2    3.25    2.77
  -5  -6   2   14.69    9.60
  -5  -6   2   -2.24    7.55
   4   6  -2  217.68   61.94
   4   6  -2  326.00   29.66
   4   6  -2  315.26   25.67
   4   6  -2  390.54   26.57
  -4  -6   2  363.00   25.40
  -4  -6   2  351.61   21.71
  -4  -6   2  331.97   25.43
   3   6  -2    7.80    7.26
   3   6  -2    9.19    9.34
  -3  -6   2   12.29    6.87
  -3  -6   2   14.67    7.62
   2   6  -2   80.64   12.02
   2   6  -2  102.02    7.69
   2   6  -2  118.04   17.03
  -2  -6   2  113.29   12.65
  -2  -6   2  103.07   11.83
  -2  -6   2  116.67   13.47
   1   6  -2   60.89   14.22
   1   6  -2   44.61    9.66
  -1  -6   2   52.44    9.40
  -1  -6   2   86.56   11.73
  -1  -6   2   73.53    9.47
   0   6  -2 1213.09   71.47
   0   6  -2 1180.34   74.60
   0  -6   2 1146.06   72.30
   0  -6   2 1105.82   71.08
  -1   6  -2   -0.56   37.21
  -1   6  -2   73.43   10.35
  -1   6  -2   83.66   13.08
   1  -6   2   75.77   10.53
   1  -6   2   64.93   11.03
  -2   6  -2   78.62   14.69
  -2   6  -2   77.48   11.26
   2  -6   2   94.51   10.72
   2  -6   2  100.85   12.23
   2  -6   2   88.87   10.83
  -3   6  -2   31.88   11.30
  -3   6  -2   21.43    7.79
  -3   6  -2   17.33    3.93
  -3   6  -2   16.75    2.58
   3  -6   2   11.55    6.67
   3  -6   2   12.40    6.65
   3  -6   2   18.47    9.34
  -4   6  -2  390.46   29.30
  -4   6  -2  361.23   25.66
   4  -6   2  325.50   25.48
   4  -6   2  323.18   26.93
  -5   6  -2    6.02    8.80
  -5   6  -2    0.67   10.41
   5  -6   2   22.42   10.03
   5  -6   2   -8.14   32.96
   5  -6   2   12.70    9.60
  -6   6  -2   49.14   13.63
  -6   6  -2   37.95    9.70
   6  -6   2   44.26   11.87
   6  -6   2    2.10   56.24
   6  -6   2   43.31   11.64
  -7   6  -2   37.59   13.69
  -7   6  -2   38.23   10.54
   7  -6   2   36.65   11.07
   7  -6   2    2.50   48.03
   7  -6   2   30.45   11.79
  -8   6  -2  136.67   20.53
  -8   6  -2  192.53   23.36
   8  -6   2  159.20   18.83
   8  -6   2  198.27   22.67
   8  -6   2  -26.68   71.61
  -9   6  -2   29.95   12.86
   9  -6   2    3.54   81.51
   9  -6   2   10.93   13.92
  10   5  -2  110.69   21.38
 -10  -5   2  138.68   25.89
 -10  -5   2  166.31   22.19
   9   5  -2  143.38   18.53
   9   5  -2  112.39   69.50
  -9  -5   2  107.36   18.29
  -9  -5   2  133.31   22.73
   8   5  -2  339.60   31.98
   8   5  -2  347.79   79.66
  -8  -5   2  343.32   34.05
  -8  -5   2  403.72   32.18
   7   5  -2   -0.56    6.96
   7   5  -2    5.90   37.86
   7   5  -2    0.03   10.10
  -7  -5   2    0.62    6.28
  -7  -5   2   -2.28   11.27
   6   5  -2  194.76   18.89
   6   5  -2  202.29   61.45
  -6  -5   2  197.03   18.15
  -6  -5   2  167.80   12.07
  -6  -5   2  204.02   21.21
   5   5  -2  325.06   25.13
   5   5  -2  347.67   71.29
  -5  -5   2  302.95   24.05
  -5  -5   2  313.51   25.30
   4   5  -2  523.09   36.71
   4   5  -2  541.46   36.07
   4   5  -2  402.57   72.42
   4   5  -2  530.06   38.32
  -4  -5   2  569.66   32.82
  -4  -5   2  568.59   36.79
  -4  -5   2  568.86   36.14
   3   5  -2    3.76    5.82
   3   5  -2   -1.42    4.70
   3   5  -2   11.57    7.79
   3   5  -2    9.03    7.76
  -3  -5   2    5.45    4.49
  -3  -5   2    7.69    6.82
   2   5  -2  966.30   58.38
   2   5  -2  958.50   57.37
   2   5  -2  991.35   57.61
   2   5  -2  922.91   53.91
   2   5  -2  855.76   59.22
  -2  -5   2  938.85   60.22
  -2  -5   2  994.22   57.27
  -2  -5   2  801.60   56.29
   1   5  -2   -2.51    6.28
   1   5  -2   -8.96    7.05
   1   5  -2   10.45    6.79
   1   5  -2    6.59   10.10
  -1  -5   2    4.40    5.16
  -1  -5   2   -6.21    5.40
  -1  -5   2    3.71    4.53
  -1  -5   2    2.64    6.69
  -1  -5   2  -18.94    6.65
   0   5  -2 3274.77  197.19
   0   5  -2 3225.11  199.12
   0   5  -2 3135.54  197.89
   0   5  -2 3439.27  197.32
   0  -5   2 3336.86  199.26
   0  -5   2 3625.71  198.35
   0  -5   2 3362.69  197.19
   0  -5   2 3367.80  197.00
  -1   5  -2    0.00    5.81
  -1   5  -2   -1.99    9.15
  -1   5  -2  -11.10   36.42
  -1   5  -2   -4.30    5.94
  -1   5  -2    0.36    4.24
   1  -5   2   -0.81    5.18
   1  -5   2    2.77    4.71
   1  -5   2   -4.81    5.33
   1  -5   2    8.27    5.09
   1  -5   2   14.68    8.03
  -2   5  -2  935.01   61.63
  -2   5  -2 1106.99   59.89
  -2   5  -2  954.90   59.80
  -2   5  -2  931.02   60.64
   2  -5   2  894.19   60.23
   2  -5   2  940.47   59.79
   2  -5   2  937.59   59.17
   2  -5   2 1059.07   59.21
   2  -5   2  902.16   60.79
  -3   5  -2    7.25    6.80
  -3   5  -2    8.34    8.95
  -3   5  -2    6.59    3.34
  -3   5  -2   -4.33    7.38
   3  -5   2    6.34    6.12
   3  -5   2    6.10    6.78
   3  -5   2   -0.38    6.95
   3  -5   2    8.30    5.81
   3  -5   2   -3.87   25.19
  -4   5  -2  573.72   37.13
  -4   5  -2  596.05   39.19
  -4   5  -2  526.01   37.41
   4  -5   2  520.55   37.07
   4  -5   2  545.92   36.56
  -5   5  -2  306.37   26.55
  -5   5  -2  319.01   26.26
  -5   5  -2  331.61   25.23
   5  -5   2  329.83   25.76
   5  -5   2  357.89   25.91
  -6   5  -2  174.89   18.82
  -6   5  -2  215.64   22.61
  -6   5  -2  158.95   20.30
   6  -5   2  190.95   19.08
   6  -5   2  170.79   19.15
  -7   5  -2   -0.19    7.09
  -7   5  -2    2.51   13.33
  -7   5  -2   -8.45   11.33
   7  -5   2    4.25   10.26
   7  -5   2   -0.38    5.59
   7  -5   2   10.55   44.78
   7  -5   2   -9.05    9.56
  -8   5  -2  329.03   31.34
  -8   5  -2  440.41   35.48
  -8   5  -2  370.61   32.00
   8  -5   2  345.97   30.70
   8  -5   2  317.22   27.48
  -9   5  -2  151.87   22.24
  -9   5  -2  101.30   20.14
  -9   5  -2  153.47   21.26
   9  -5   2  165.62   21.46
   9  -5   2   37.29   84.72
 -10   5  -2  147.16   21.49
 -10   5  -2  114.62   25.02
  10  -5   2  136.72   19.10
  10  -5   2  -25.69   57.13
  10   4  -2   49.28   13.90
  10   4  -2   64.48   76.08
 -10  -4   2   62.41   16.35
 -10  -4   2   71.73   20.86
   9   4  -2  129.34   18.78
   9   4  -2  104.53   63.03
  -9  -4   2  118.25   20.07
  -9  -4   2  150.76   18.37
   8   4  -2  163.45   19.28
   8   4  -2  176.77   68.79
  -8  -4   2  169.88   23.19
  -8  -4   2  178.21   20.91
   7   4  -2   20.86   46.71
   7   4  -2   23.57   10.40
   7   4  -2   28.36    6.60
  -7  -4   2   35.17    8.61
  -7  -4   2   23.26   13.05
   6   4  -2  170.37   58.43
   6   4  -2  130.06   14.85
  -6  -4   2  105.51   16.20
  -6  -4   2  147.16   15.61
   5   4  -2  -12.61    6.84
   5   4  -2    0.20    7.18
   5   4  -2  -14.08   33.63
  -5  -4   2    1.17    4.91
  -5  -4   2    6.98    8.11
   4   4  -2  784.33   50.15
   4   4  -2  818.35   49.91
   4   4  -2  789.23   51.55
   4   4  -2  791.44   50.70
   4   4  -2  647.39   86.45
  -4  -4   2  765.81   46.60
  -4  -4   2  789.67   49.56
  -4  -4   2  843.96   50.58
  -4  -4   2  811.45   46.20
   3   4  -2    8.02    4.64
   3   4  -2   -3.19    6.47
   3   4  -2    9.37    7.17
   3   4  -2    5.95    9.15
   3   4  -2    0.18    5.70
   3   4  -2   13.73   29.86
  -3  -4   2   10.46    6.19
  -3  -4   2    4.86    3.09
  -3  -4   2    8.46    5.93
  -3  -4   2    7.43    6.65
  -3  -4   2   15.27    4.96
   2   4  -2  520.77   33.69
   2   4  -2  520.08   36.99
   2   4  -2  503.29   34.25
   2   4  -2  511.73   34.87
   2   4  -2  547.78   34.26
  -2  -4   2  546.48   36.18
  -2  -4   2  524.78   33.74
  -2  -4   2  526.14   33.52
  -2  -4   2  555.09   33.76
   1   4  -2  111.56   14.44
   1   4  -2  109.30   11.25
   1   4  -2   97.81   10.92
   1   4  -2  107.09   12.31
  -1  -4   2  111.46   12.81
  -1  -4   2  105.62    9.81
  -1  -4   2   99.92    9.83
  -1  -4   2  114.59   11.10
  -1  -4   2  120.55   14.66
   0   4  -2  930.25   59.85
   0   4  -2  968.22   57.45
   0   4  -2  914.70   57.31
   0   4  -2  983.31   58.25
   0  -4   2  915.21   58.34
   0  -4   2  992.59   57.30
   0  -4   2  877.40   57.15
   0  -4   2  953.25   59.18
  -1   4  -2  113.05   10.81
  -1   4  -2  122.87   13.72
  -1   4  -2   98.18   12.75
  -1   4  -2   97.95   10.47
   1  -4   2  135.21   14.46
   1  -4   2  121.50   10.09
   1  -4   2   96.14   10.58
   1  -4   2  112.15   12.32
   1  -4   2  113.30   11.43
  -2   4  -2  466.46   33.80
  -2   4  -2  484.83   34.98
  -2   4  -2  546.02   35.00
  -2   4  -2  519.69   31.95
  -2   4  -2  508.08   33.86
   2  -4   2  577.79   34.07
   2  -4   2  511.26   35.54
   2  -4   2  547.65   34.84
   2  -4   2  527.14   33.59
   2  -4   2  565.97   33.55
  -3   4  -2   -1.49    6.67
  -3   4  -2    0.61    5.67
  -3   4  -2    3.20    4.50
  -3   4  -2    5.74    6.37
  -3   4  -2    6.38    7.67
  -3   4  -2    0.41   38.62
   3  -4   2    8.30    5.87
   3  -4   2    4.77    7.14
   3  -4   2   12.13    5.11
   3  -4   2  -13.45   33.85
   3  -4   2   10.51    6.80
   3  -4   2    4.56    5.52
  -4   4  -2  854.21   52.62
  -4   4  -2  812.81   50.98
  -4   4  -2  859.01   51.05
  -4   4  -2  770.35   51.18
   4  -4   2  769.82   51.30
   4  -4   2  800.58   50.79
   4  -4   2  765.77   50.78
  -5   4  -2   -3.55    8.16
  -5   4  -2    3.92    7.11
  -5   4  -2    3.21    7.71
  -5   4  -2    5.67    6.75
   5  -4   2    3.72    6.41
   5  -4   2   15.86    8.02
   5  -4   2   10.57   33.03
   5  -4   2   -1.09    3.89
  -6   4  -2  172.19   16.91
  -6   4  -2  139.00   18.48
  -6   4  -2  155.32   18.60
  -6   4  -2  158.72   17.13
   6  -4   2  155.99   16.48
   6  -4   2  145.15   16.63
   6  -4   2  141.60   12.62
  -7   4  -2   23.95   10.41
  -7   4  -2   34.20   11.91
  -7   4  -2   25.52   13.88
   7  -4   2   23.28   10.57
   7  -4   2   44.29   10.28
   7  -4   2  -27.86   54.90
   7  -4   2   28.16    7.31
  -8   4  -2  165.35   23.59
  -8   4  -2  129.16   18.96
  -8   4  -2  187.95   19.97
   8  -4   2  134.68   18.49
   8  -4   2   -1.40   66.06
   8  -4   2  132.30   15.06
  -9   4  -2  121.85   23.29
  -9   4  -2  165.36   21.54
  -9   4  -2  160.32   20.66
   9  -4   2   -3.80   74.42
   9  -4   2  124.02   19.41
 -10   4  -2   66.13   23.08
 -10   4  -2   64.67   14.51
  10  -4   2  -11.15   64.96
  10  -4   2   77.98   18.10
  10   3  -2   42.54   66.81
  10   3  -2   88.53   18.20
 -10  -3   2   95.69   22.64
 -10  -3   2  103.55   17.78
   9   3  -2   14.39   12.74
   9   3  -2  -12.31   58.71
  -9  -3   2    2.50   10.32
  -9  -3   2    6.52   15.38
   8   3  -2   71.80   57.42
   8   3  -2   97.59   15.27
  -8  -3   2  112.81   14.97
  -8  -3   2   70.92   17.50
   7   3  -2   20.55   41.40
   7   3  -2    0.64    3.35
   7   3  -2    5.87    8.69
  -7  -3   2   -6.01    7.97
  -7  -3   2    2.53    8.22
   6   3  -2  370.57   72.73
   6   3  -2  277.28   25.29
   6   3  -2  318.33   20.69
  -6  -3   2  326.29   23.48
  -6  -3   2  321.46   26.38
   5   3  -2   86.63   41.53
   5   3  -2   64.30   10.69
  -5  -3   2   60.93   11.59
  -5  -3   2   86.96   10.26
   4   3  -2 1127.67   71.68
   4   3  -2 1140.60  107.58
   4   3  -2 1166.51   70.90
  -4  -3   2 1191.20   71.58
  -4  -3   2 1257.32   71.16
  -4  -3   2 1134.72   72.59
  -4  -3   2 1106.41   70.49
   3   3  -2  269.41   19.62
   3   3  -2  227.09   18.32
   3   3  -2  125.42   42.75
   3   3  -2  243.09   18.31
   3   3  -2  241.11   18.75
  -3  -3   2  243.41   18.20
  -3  -3   2  286.89   18.64
  -3  -3   2  253.68   15.52
  -3  -3   2  246.31   20.49
  -3  -3   2  253.20   17.29
   2   3  -2 1525.96   87.63
   2   3  -2 1467.35   86.82
   2   3  -2 1391.76   86.91
   2   3  -2 1515.46   86.97
   2   3  -2 1485.78   88.47
  -2  -3   2 1428.93   86.74
  -2  -3   2 1497.81   86.76
  -2  -3   2 1516.47   88.94
  -2  -3   2 1308.49   86.37
   1   3  -2  146.54   13.33
   1   3  -2  162.86   15.90
   1   3  -2  125.83   11.74
   1   3  -2  151.00   12.17
  -1  -3   2  174.42   15.96
  -1  -3   2  153.19   11.28
  -1  -3   2  129.19   11.54
  -1  -3   2  129.49   10.55
   0   3  -2  981.35   60.93
   0   3  -2 1033.16   62.46
   0   3  -2  976.42   61.27
   0   3  -2 1035.84   61.01
   0  -3   2 1057.18   61.00
   0  -3   2 1021.05   61.65
   0  -3   2 1008.05   62.56
   0  -3   2  997.95   60.64
  -1   3  -2  143.67   11.99
  -1   3  -2  158.90   14.67
  -1   3  -2  142.86   10.84
  -1   3  -2  164.34   12.48
  -1   3  -2  129.12    8.32
   1  -3   2  139.85   10.52
   1  -3   2  145.02   14.31
   1  -3   2  139.57   10.67
   1  -3   2  155.26   13.21
   1  -3   2  160.01   12.40
  -2   3  -2 1434.16   88.28
  -2   3  -2 1575.73   86.56
  -2   3  -2 1400.22   89.21
  -2   3  -2 1527.23   87.83
  -2   3  -2 1437.84   87.80
  -2   3  -2 1426.51   87.94
   2  -3   2 1479.90   87.81
   2  -3   2 1475.49   87.64
   2  -3   2 1497.92   89.29
   2  -3   2 1460.59   88.20
   2  -3   2 1463.84   88.00
  -3   3  -2  246.01   19.80
  -3   3  -2  227.69   17.93
  -3   3  -2  243.24   17.89
  -3   3  -2  280.25   18.63
  -3   3  -2  230.64   17.99
  -3   3  -2  144.74   53.88
   3  -3   2  233.92   16.01
   3  -3   2  263.74   17.78
   3  -3   2  268.91   18.30
   3  -3   2  264.97   18.88
   3  -3   2  251.04   18.39
  -4   3  -2 1183.99   70.25
  -4   3  -2 1194.89   70.95
  -4   3  -2  881.57  119.88
  -4   3  -2 1130.52   68.79
  -4   3  -2 1058.54   68.90
   4  -3   2 1123.11   68.56
   4  -3   2 1198.28   70.43
   4  -3   2 1188.43   67.27
   4  -3   2 1087.18   68.98
   4  -3   2 1138.86   68.78
  -5   3  -2   61.03   11.46
  -5   3  -2   66.57    9.54
  -5   3  -2   62.90   12.01
  -5   3  -2   59.07    8.62
   5  -3   2   74.37    9.93
   5  -3   2   50.31    8.92
   5  -3   2   61.84    7.51
   5  -3   2    0.69   39.61
  -6   3  -2  366.41   28.42
  -6   3  -2  359.99   26.08
  -6   3  -2  315.95   26.94
   6  -3   2  337.33   23.36
   6  -3   2  356.97   24.74
   6  -3   2  323.95   25.10
  -7   3  -2    5.57    9.02
  -7   3  -2    9.07   11.56
  -7   3  -2   -3.62    5.32
  -7   3  -2    1.05    6.34
   7  -3   2    5.38    7.87
   7  -3   2    1.72    6.90
   7  -3   2   -0.45    8.59
   7  -3   2   11.25   54.98
  -8   3  -2   79.05   18.05
  -8   3  -2   86.72   18.03
  -8   3  -2   98.52   15.28
   8  -3   2   61.67   10.25
   8  -3   2  -19.26   62.42
   8  -3   2  101.21   12.28
   8  -3   2   77.46   14.96
  -9   3  -2    8.66   12.15
  -9   3  -2   35.21   13.51
  -9   3  -2   24.94   17.34
   9  -3   2  -13.35   74.52
   9  -3   2   25.29   10.23
   9  -3   2   14.00   12.56
 -10   3  -2   92.38   23.97
 -10   3  -2  130.34   19.51
 -10   3  -2   93.53   18.81
  10  -3   2   74.59   17.72
  10  -3   2   14.55   82.23
  10   2  -2   90.20   82.25
  10   2  -2  115.35   18.95
 -10  -2   2  102.63   22.61
 -10  -2   2  118.06   19.04
   9   2  -2   55.50   14.36
   9   2  -2   18.73    9.63
   9   2  -2   16.49   68.81
  -9  -2   2   18.62   11.90
  -9  -2   2   26.69   16.08
   8   2  -2  115.07   17.65
   8   2  -2  181.83   73.72
  -8  -2   2  183.50   21.76
  -8  -2   2  143.73   17.75
   7   2  -2  120.18    7.97
   7   2  -2  138.96   60.10
   7   2  -2  129.66   14.67
  -7  -2   2  123.08   15.56
  -7  -2   2  130.40   18.34
   6   2  -2  431.03   80.08
   6   2  -2  431.50   24.69
   6   2  -2  377.56   24.37
   6   2  -2  440.06   30.21
  -6  -2   2  413.28   31.44
  -6  -2   2  442.84   29.54
   5   2  -2    1.76    2.91
   5   2  -2    0.37    6.45
   5   2  -2   31.48   34.59
   5   2  -2    2.50    2.25
  -5  -2   2    4.57    4.55
  -5  -2   2   -5.38    7.87
  -5  -2   2   -9.48   33.02
  -5  -2   2   -0.04    7.17
   4   2  -2  861.46   50.37
   4   2  -2  786.23   47.24
   4   2  -2  839.26   51.24
   4   2  -2  828.59   49.81
   4   2  -2  889.41   88.57
  -4  -2   2  731.61   49.72
  -4  -2   2  817.19   49.52
  -4  -2   2  776.34   50.90
  -4  -2   2  750.69   50.55
   3   2  -2    2.04    6.12
   3   2  -2    5.52   22.72
   3   2  -2    0.31    4.60
   3   2  -2   -0.87    6.36
   3   2  -2   -0.59    4.05
  -3  -2   2    5.58    7.14
  -3  -2   2    3.84    3.59
  -3  -2   2   -0.74    5.61
  -3  -2   2    0.59    5.52
   2   2  -2 1595.14   93.89
   2   2  -2 1526.52   92.78
   2   2  -2 1572.25   92.79
   2   2  -2 1566.92   92.60
  -2  -2   2 1675.04   94.17
  -2  -2   2 1623.66   92.82
  -2  -2   2 1499.98   92.57
  -2  -2   2 1576.12   92.56
  -2  -2   2 1484.54   91.56
   1   2  -2  523.75   32.56
   1   2  -2  553.13   31.35
   1   2  -2  515.15   31.73
   1   2  -2  513.33   31.38
   1   2  -2  521.53   29.85
   1   2  -2  489.72   30.66
  -1  -2   2  498.83   31.25
  -1  -2   2  479.73   32.65
  -1  -2   2  470.60   30.53
  -1  -2   2  539.36   31.15
   0   2  -2   39.76    4.65
   0   2  -2   31.16    5.91
   0   2  -2   45.17    5.59
   0   2  -2   38.96    4.99
   0  -2   2   41.33    6.45
   0  -2   2   41.24    4.90
   0  -2   2   37.43    4.29
   0  -2   2   31.18    5.90
  -1   2  -2  497.25   31.15
  -1   2  -2  544.51   30.92
  -1   2  -2  536.39   31.78
  -1   2  -2  515.49   32.73
  -1   2  -2  470.86   30.65
  -1   2  -2  530.42   31.40
   1  -2   2  509.10   32.65
   1  -2   2  536.19   30.87
   1  -2   2  478.66   31.24
   1  -2   2  459.41   31.36
   1  -2   2  522.15   31.05
  -2   2  -2 1731.38   97.41
  -2   2  -2 1592.83   96.19
  -2   2  -2 1432.95   97.93
  -2   2  -2 1578.23   96.90
  -2   2  -2 1761.93   97.19
  -2   2  -2 1639.15   97.15
   2  -2   2 1625.45   97.11
   2  -2   2 1635.50   97.35
   2  -2   2 1587.60   97.01
   2  -2   2 1762.16   96.32
   2  -2   2 1701.52   96.89
  -3   2  -2   15.80   40.52
  -3   2  -2    1.62    6.47
  -3   2  -2    0.27    4.90
  -3   2  -2   -4.92    6.39
  -3   2  -2    5.13    3.88
  -3   2  -2    2.19    4.81
   3  -2   2    2.84    4.69
   3  -2   2   -3.43    3.87
   3  -2   2    5.06    6.49
   3  -2   2   -0.11    1.54
   3  -2   2   -4.96    5.05
   3  -2   2    3.90    4.99
   3  -2   2   -4.65   24.43
  -4   2  -2  812.44   46.90
  -4   2  -2  777.24   47.80
  -4   2  -2  664.42   83.38
  -4   2  -2  791.40   49.05
  -4   2  -2  700.18   47.23
   4  -2   2  783.54   47.85
   4  -2   2  818.69   47.40
   4  -2   2  721.14   46.59
   4  -2   2  754.27   46.25
   4  -2   2  776.69   48.68
  -5   2  -2   -1.28    5.80
  -5   2  -2   10.46    6.50
   5  -2   2    5.95    5.24
   5  -2   2   -1.76    4.88
   5  -2   2   -1.68   36.85
   5  -2   2   -5.06    5.13
  -6   2  -2  425.29   28.69
  -6   2  -2  378.68   25.29
  -6   2  -2  425.95   31.45
   6  -2   2  401.11   28.83
   6  -2   2  398.38   26.58
   6  -2   2  379.84   26.72
  -7   2  -2  127.10   19.01
  -7   2  -2  128.56   15.45
  -7   2  -2  130.24   11.37
   7  -2   2  112.05   13.29
   7  -2   2  117.51   15.30
   7  -2   2  137.73   13.36
  -8   2  -2  154.89   17.23
  -8   2  -2  176.90   23.21
   8  -2   2  189.53   19.69
   8  -2   2  111.19   14.45
   8  -2   2   -5.45   57.80
  -9   2  -2   31.98   17.25
  -9   2  -2   15.69    9.51
   9  -2   2   30.49   75.04
   9  -2   2   25.57   10.88
   9  -2   2   25.47   13.26
 -10   2  -2  104.09   24.13
 -10   2  -2  162.09   21.73
  10  -2   2  115.28   18.93
  10  -2   2  111.05   16.66
  10  -2   2    7.34   79.86
  11   1  -2   -3.36   89.07
  11   1  -2   57.15   18.48
 -11  -1   2   88.46   16.85
 -11  -1   2   30.17   20.91
  10   1  -2   66.13   76.98
  10   1  -2   65.72   17.07
 -10  -1   2   57.61   17.52
 -10  -1   2  105.23   17.65
   9   1  -2   26.29    9.82
   9   1  -2   68.41   14.46
   9   1  -2   13.13   47.08
  -9  -1   2   61.63   11.76
  -9  -1   2   50.05   14.93
   8   1  -2  206.10   20.94
   8   1  -2  267.66   23.12
   8   1  -2  240.07   83.18
  -8  -1   2  217.82   18.00
  -8  -1   2  223.06   25.69
  -8  -1   2  235.16   22.30
   7   1  -2   70.98   11.18
   7   1  -2   61.74   53.97
  -7  -1   2   71.32   15.36
  -7  -1   2  108.55   13.24
   6   1  -2  136.96   15.83
   6   1  -2  194.54   56.09
  -6  -1   2  185.62   17.19
  -6  -1   2  140.97   18.10
  -6  -1   2  161.33   15.27
   5   1  -2   12.13    7.13
   5   1  -2   28.81   35.13
  -5  -1   2   20.89   37.43
  -5  -1   2    7.31    8.38
  -5  -1   2   28.35    7.94
  -5  -1   2   19.88    5.71
   4   1  -2 1193.39   73.07
   4   1  -2 1164.76   71.41
   4   1  -2 1205.21   69.09
   4   1  -2 1439.08  115.31
   4   1  -2 1172.25   72.11
  -4  -1   2 1194.35   72.93
  -4  -1   2 1107.89   71.97
  -4  -1   2 1134.40   71.44
  -4  -1   2 1164.06   71.80
   3   1  -2   -3.93   22.50
   3   1  -2    4.60    5.12
   3   1  -2    0.65    4.85
   3   1  -2    1.51    3.15
   3   1  -2    1.07    3.45
  -3  -1   2    0.19    4.92
  -3  -1   2   -7.40    5.17
  -3  -1   2   -1.36    4.89
  -3  -1   2   -7.41   31.79
  -3  -1   2    2.39    4.84
   2   1  -2  471.64   28.81
   2   1  -2  441.19   27.94
   2   1  -2  451.97   29.24
   2   1  -2  474.95   29.43
   2   1  -2  487.12   29.11
  -2  -1   2  455.50   29.46
  -2  -1   2  477.88   29.02
  -2  -1   2  505.53   29.35
  -2  -1   2  448.83   28.53
   1   1  -2  679.72   41.26
   1   1  -2  716.21   41.37
   1   1  -2  673.54   41.44
   1   1  -2  681.19   42.23
  -1  -1   2  650.36   41.33
  -1  -1   2  716.08   41.26
  -1  -1   2  739.02   41.24
  -1  -1   2  703.12   41.30
  -1  -1   2  739.59   40.86
  -1  -1   2  642.60   42.09
   0   1  -2  106.36    7.80
   0   1  -2   64.49    5.40
  -1   1  -2  721.21   41.97
  -1   1  -2  700.74   40.86
  -1   1  -2  734.36   41.12
  -1   1  -2  679.79   40.80
  -1   1  -2  704.00   40.72
   1  -1   2  649.17   40.77
   1  -1   2  615.92   40.95
   1  -1   2  690.83   40.63
   1  -1   2  728.14   40.83
   1  -1   2  630.25   40.48
   1  -1   2  713.89   40.84
  -2   1  -2  474.61   29.61
  -2   1  -2  470.05   28.98
  -2   1  -2  492.83   28.57
  -2   1  -2  462.51   29.15
   2  -1   2  499.69   30.08
   2  -1   2  439.27   28.75
   2  -1   2  462.82   28.48
   2  -1   2  471.40   28.68
   2  -1   2  408.82   28.88
   2  -1   2  507.42   27.87
  -3   1  -2   -4.49    3.44
  -3   1  -2    0.15    3.54
  -3   1  -2   -7.89   30.95
  -3   1  -2   -4.84    4.26
  -3   1  -2   -4.08    6.49
   3  -1   2   -2.29    3.78
   3  -1   2   -3.66    4.19
   3  -1   2  -16.69   30.05
   3  -1   2   -5.92    7.12
   3  -1   2    0.45    4.96
  -4   1  -2 1196.59   71.82
  -4   1  -2 1316.45  115.02
  -4   1  -2 1145.71   74.22
  -4   1  -2 1196.17   73.05
  -4   1  -2 1234.19   73.19
   4  -1   2 1248.56   71.83
   4  -1   2 1179.56   73.25
   4  -1   2 1187.88   74.73
   4  -1   2 1222.23   72.84
  -5   1  -2   16.32    4.33
  -5   1  -2   13.45    8.68
  -5   1  -2   16.38   28.26
  -5   1  -2   10.65    6.54
   5  -1   2   -9.38   32.34
   5  -1   2    8.55    4.40
   5  -1   2   12.40    5.79
   5  -1   2   11.57    6.74
  -6   1  -2  160.42   18.89
  -6   1  -2  163.77   12.17
  -6   1  -2  171.28   15.32
   6  -1   2  157.03   16.25
   6  -1   2   35.62   46.05
   6  -1   2  192.55   12.94
  -7   1  -2   97.79   12.07
  -7   1  -2   89.00   14.56
  -7   1  -2   91.27    8.74
   7  -1   2  105.56   14.36
   7  -1   2   89.85    9.48
   7  -1   2   -0.45   48.67
  -8   1  -2  214.86   26.02
  -8   1  -2  258.58   22.73
   8  -1   2  228.16   23.04
   8  -1   2  239.77   17.35
  -9   1  -2   66.52   12.99
  -9   1  -2   34.70   18.23
   9  -1   2   34.26   13.13
   9  -1   2   19.85   68.75
 -10   1  -2   61.04   15.62
 -10   1  -2   85.62   19.02
  10  -1   2   80.61   16.42
  10  -1   2    9.63   74.66
  10  -1   2   60.90   13.99
 -11   1  -2   52.15   23.03
 -11   1  -2   91.86   20.21
  11  -1   2    8.26   87.90
  11  -1   2   41.89   16.72
  11   0  -2  -16.55   85.35
  11   0  -2    9.81   15.27
 -11   0   2   23.89   15.58
 -11   0   2   16.92   21.72
  10   0  -2  130.55   19.74
  10   0  -2   29.59   58.68
 -10   0   2  127.86   18.68
 -10   0   2   95.01   22.33
   9   0  -2   34.65   13.61
   9   0  -2   24.79    9.90
   9   0  -2   -0.21   62.54
  -9   0   2   17.86   16.82
  -9   0   2   19.84   11.61
   8   0  -2  209.23   22.52
   8   0  -2  245.46   21.39
   8   0  -2  152.55   75.62
  -8   0   2  185.92   20.99
  -8   0   2  241.54   16.46
  -8   0   2  195.41   25.29
   7   0  -2  118.36   14.60
   7   0  -2  124.75   14.06
   7   0  -2  125.61   61.98
  -7   0   2   94.17   13.28
  -7   0   2  107.33   10.18
  -7   0   2   94.87   16.59
  -7   0   2  111.45   13.65
   6   0  -2  834.84   51.59
   6   0  -2  796.95   51.06
   6   0  -2  899.49  107.91
  -6   0   2  809.08   48.45
  -6   0   2  808.61   50.51
  -6   0   2  792.55   50.47
  -6   0   2  688.51   51.65
   5   0  -2    0.95   25.70
   5   0  -2   -6.57    5.66
  -5   0   2   -0.42    3.90
  -5   0   2   -1.81    7.78
  -5   0   2   -1.07    5.29
  -5   0   2  -12.46   24.89
  -5   0   2   -0.07    5.92
   4   0  -2  652.90   42.35
   4   0  -2  638.36   40.85
   4   0  -2  645.31   41.68
   4   0  -2  782.00   84.25
  -4   0   2  659.11   42.34
  -4   0   2  661.85   41.19
  -4   0   2  568.23   79.45
  -4   0   2  689.35   41.15
  -4   0   2  661.27   41.12
   3   0  -2  252.81   18.05
   3   0  -2  276.64   17.78
   3   0  -2  265.41   45.80
   3   0  -2  268.32   19.65
  -3   0   2  249.30   50.64
  -3   0   2  282.25   19.98
  -3   0   2  263.23   18.43
  -3   0   2  270.97   18.21
  -3   0   2  258.91   17.93
   2   0  -2 1313.08   77.68
   2   0  -2 1363.27   79.03
   2   0  -2 1433.30   78.81
   2   0  -2 1463.00  106.63
   2   0  -2 1387.89   79.41
  -2   0   2 1247.31   78.62
  -2   0   2 1385.80   78.91
  -2   0   2 1395.88   78.66
  -2   0   2 1152.58  100.81
  -2   0   2 1389.61   79.39
  -2   0   2 1176.08   78.41
   1   0  -2  551.19   32.71
   1   0  -2  531.10   32.07
   1   0  -2  530.28   32.33
   1   0  -2  627.79   32.46
   1   0  -2  478.97   32.19
  -1   0   2  558.05   32.58
  -1   0   2  533.19   32.21
  -1   0  -2  579.13   32.93
  -1   0  -2  566.72   33.79
  -1   0  -2  537.99   32.94
  -1   0  -2  571.46   33.00
   1   0   2  528.42   33.25
   1   0   2  579.96   33.18
   1   0   2  537.85   33.38
   1   0   2  556.75   32.91
  -2   0  -2 1326.50   79.37
  -2   0  -2 1367.59   79.52
  -2   0  -2 1291.07   79.18
  -2   0  -2 1411.16   80.55
   2   0   2 1345.75   79.29
   2   0   2 1238.32   79.37
   2   0   2 1485.65   80.82
  -3   0  -2  247.20   17.43
  -3   0  -2  287.52   18.01
  -3   0  -2  259.60   47.09
  -3   0  -2  282.13   16.99
  -3   0  -2  255.30   18.97
   3   0   2  242.70   17.47
   3   0   2  263.16   15.83
   3   0   2  247.47   17.42
   3   0   2  236.71   19.72
  -4   0  -2  697.76   42.24
  -4   0  -2  621.85   43.60
  -4   0  -2  746.94   72.99
  -4   0  -2  693.21   41.07
  -4   0  -2  639.92   42.50
   4   0   2  642.87   43.75
   4   0   2  653.63   42.02
   4   0   2  726.81   42.79
   4   0   2  697.52   40.54
  -5   0  -2   -2.85    3.69
  -5   0  -2   -5.11   21.01
  -5   0  -2   -2.48    5.66
  -5   0  -2   -4.65    5.46
   5   0   2    7.41    3.85
   5   0   2  -15.60   31.06
   5   0   2   -2.41    5.01
   5   0   2    0.16    5.87
  -6   0  -2  759.31   47.32
  -6   0  -2  807.43   49.87
  -6   0  -2  784.96   52.06
   6   0   2  820.02   50.18
   6   0   2  775.66   47.34
  -7   0  -2  126.68   14.81
  -7   0  -2  120.33   18.31
   7   0   2  106.35    9.69
   7   0   2  138.04   14.22
   7   0   2   11.34   46.85
  -8   0  -2  225.88   14.27
  -8   0  -2  203.74   24.02
  -8   0  -2  226.23   22.01
   8   0   2  229.86   15.88
   8   0   2  241.42   22.71
  -9   0  -2    7.65   16.10
  -9   0  -2   24.76   12.55
   9   0   2  -35.59   57.62
   9   0   2   34.37   12.86
 -10   0  -2  115.38   18.38
 -10   0  -2   79.79   21.66
  10   0   2  -30.93   75.88
  10   0   2  109.00   17.84
 -11   0  -2   29.63   20.99
 -11   0  -2   27.73   15.46
  11   0   2   34.83   89.51
  11   0   2   42.99   16.06
  11  -1  -2   28.33   92.99
  11  -1  -2   30.99   16.69
 -11   1   2   29.09   15.79
 -11   1   2   22.22   16.71
  10  -1  -2   15.21   12.97
  10  -1  -2  -10.95   51.64
 -10   1   2    4.25   12.75
 -10   1   2   12.46   13.33
   9  -1  -2  102.35   17.95
   9  -1  -2   72.51   79.54
   9  -1  -2  116.88   15.14
  -9   1   2   89.45   17.72
  -9   1   2  145.47   19.15
   8  -1  -2  175.44   84.44
   8  -1  -2  305.53   23.38
   8  -1  -2  265.42   25.28
  -8   1   2  261.36   28.20
  -8   1   2  248.84   24.01
   7  -1  -2   71.93   11.21
   7  -1  -2   42.48   10.97
   7  -1  -2   86.88   50.96
  -7   1   2   60.45   14.85
  -7   1   2   78.89   11.95
  -7   1   2   56.89    5.92
   6  -1  -2  170.74   16.92
   6  -1  -2  144.75   63.30
   6  -1  -2  186.31   17.13
  -6   1   2  169.84   12.15
  -6   1   2  191.48   19.99
  -6   1   2  186.48   16.14
   5  -1  -2  225.08   19.13
   5  -1  -2  233.45   18.49
   5  -1  -2  338.29   70.73
  -5   1   2  245.36   16.08
  -5   1   2  266.91   21.39
  -5   1   2  253.76   18.97
   4  -1  -2  602.38   41.65
   4  -1  -2  688.45   43.83
   4  -1  -2  664.05   42.62
   4  -1  -2  669.04   42.86
   4  -1  -2  701.61   86.00
  -4   1   2  697.01   85.57
  -4   1   2  703.78   40.42
  -4   1   2  698.30   39.32
  -4   1   2  680.35   43.35
  -4   1   2  690.60   42.54
  -4   1   2  617.19   41.73
   3  -1  -2   -1.68   32.55
   3  -1  -2    7.42    6.17
   3  -1  -2   12.21    5.66
   3  -1  -2   13.47    5.00
   3  -1  -2   15.33    7.54
  -3   1   2   11.56    4.17
  -3   1   2   11.37    4.42
  -3   1   2    5.59   25.16
  -3   1   2    2.39    6.90
  -3   1   2   10.36    3.44
   2  -1  -2   36.52    4.32
   2  -1  -2   32.64    6.38
   2  -1  -2   34.70   23.81
   2  -1  -2   33.72    4.41
   2  -1  -2   40.15    5.69
   2  -1  -2   37.43    6.62
  -2   1   2   34.60    4.79
  -2   1   2   42.58    4.25
  -2   1   2   45.38    6.43
  -2   1   2   26.42   27.98
  -2   1   2   35.77    4.50
   1  -1  -2   14.84    4.20
   1  -1  -2   12.95    2.97
   1  -1  -2   10.18    2.52
   1  -1  -2   11.96   17.69
   1  -1  -2    0.55    2.20
  -1   1   2    7.23   18.77
  -1   1   2   12.43    3.63
  -1   1   2   10.18    2.50
  -1   1   2   14.23    2.72
  -1   1   2   10.04    2.43
   0  -1  -2  460.05   27.21
   0  -1  -2  459.70   26.27
   0  -1  -2  463.31   26.27
   0  -1  -2  399.44   35.59
   0   1   2  457.56   26.67
   0   1   2  434.05   26.14
   0   1   2  438.72   26.96
   0   1   2  447.66   26.77
   0   1   2  435.99   26.93
  -1  -1  -2    9.32    2.23
  -1  -1  -2   15.59    2.48
  -1  -1  -2    7.43    3.14
  -1  -1  -2   12.48    3.78
  -1  -1  -2    9.85    2.48
  -1  -1  -2    6.62    3.02
  -1  -1  -2   12.92    2.65
   1   1   2   14.55    2.46
   1   1   2   12.47    4.71
   1   1   2   14.25    2.50
   1   1   2   10.55    3.59
   1   1   2    1.93    2.40
  -2  -1  -2   31.33   16.76
  -2  -1  -2   40.47    5.43
  -2  -1  -2   46.86    7.75
  -2  -1  -2   30.97    4.66
  -2  -1  -2   38.55    4.70
   2   1   2   33.63    4.76
   2   1   2   -2.38   15.03
   2   1   2   42.23    3.60
   2   1   2   33.08    3.66
   2   1   2   37.67    4.83
   2   1   2   43.46    4.66
   2   1   2   31.86    6.00
  -3  -1  -2   11.61    4.55
  -3  -1  -2    9.03    4.69
  -3  -1  -2   11.46    4.58
  -3  -1  -2   17.21    8.29
  -3  -1  -2    5.74   20.12
   3   1   2    4.30    7.73
   3   1   2    7.57    2.82
   3   1   2   20.49   24.42
   3   1   2   13.98    2.88
   3   1   2   12.00    5.22
   3   1   2   21.61    4.86
   3   1   2    8.73    3.95
  -4  -1  -2  683.77   41.97
  -4  -1  -2  811.99   73.01
  -4  -1  -2  718.67   42.53
  -4  -1  -2  615.05   43.50
   4   1   2  643.95   41.84
   4   1   2  664.55   40.88
   4   1   2  668.48   42.29
   4   1   2  724.81   44.26
   4   1   2  639.43   40.20
  -5  -1  -2  273.13   20.69
  -5  -1  -2  313.39   58.17
  -5  -1  -2  280.85   22.32
   5   1   2  268.83   20.60
   5   1   2  276.86   20.27
   5   1   2  281.99   18.20
  -6  -1  -2  211.74   56.04
  -6  -1  -2  165.74   20.49
  -6  -1  -2  151.94   15.32
   6   1   2  175.52   12.83
   6   1   2  189.92   17.31
  -7  -1  -2   86.36   15.92
  -7  -1  -2   64.30   10.34
   7   1   2   57.34    7.11
   7   1   2   68.43    6.67
   7   1   2   11.99   44.13
   7   1   2   55.66   10.99
  -8  -1  -2  243.10   28.05
  -8  -1  -2  313.29   25.67
   8   1   2  376.17   27.74
   8   1   2  266.00   17.60
   8   1   2  249.05   17.89
  -9  -1  -2   64.49   14.84
  -9  -1  -2   82.21   17.53
   9   1   2   93.80   15.90
   9   1   2    5.72   57.91
 -10  -1  -2   44.11   14.72
 -10  -1  -2    0.54   17.33
  10   1   2   18.85   70.42
  10   1   2   28.28   13.82
 -11  -1  -2   57.32   23.00
 -11  -1  -2   26.00   12.45
  11   1   2  -10.65   83.81
  11   1   2   24.97   15.13
  10  -2  -2  226.73   25.90
  10  -2  -2   67.34   88.52
 -10   2   2  177.47   28.15
 -10   2   2  283.57   26.05
   9  -2  -2   20.28   12.34
   9  -2  -2   48.80   78.05
   9  -2  -2   20.13    9.78
  -9   2   2    5.05   11.70
  -9   2   2   28.42   10.18
   8  -2  -2  190.21   86.67
   8  -2  -2  338.36   28.66
   8  -2  -2  340.96   25.01
  -8   2   2  274.74   26.19
  -8   2   2  271.41   30.37
   7  -2  -2   74.09   12.67
   7  -2  -2   42.86   45.51
   7  -2  -2   51.17   11.78
  -7   2   2   59.94   12.70
  -7   2   2   63.87   10.27
   6  -2  -2  956.70   58.60
   6  -2  -2  663.06  110.03
   6  -2  -2  982.74   58.49
  -6   2   2  972.64   60.06
  -6   2   2  911.56   57.75
   5  -2  -2   29.23    7.95
   5  -2  -2   37.50    8.63
   5  -2  -2   -1.46   29.66
  -5   2   2   29.05    7.48
  -5   2   2   30.73   10.28
   4  -2  -2  625.58   38.34
   4  -2  -2  534.78   36.95
   4  -2  -2  564.34   75.68
   4  -2  -2  599.51   39.16
   4  -2  -2  616.08   38.87
  -4   2   2  619.96   37.59
  -4   2   2  632.78   83.03
  -4   2   2  557.84   39.01
  -4   2   2  589.55   37.58
   3  -2  -2   25.40    7.07
   3  -2  -2    2.93   26.52
   3  -2  -2   15.12    3.61
   3  -2  -2   10.82    5.66
   3  -2  -2   15.74    6.08
   3  -2  -2   15.99    4.40
  -3   2   2   17.07    6.01
  -3   2   2   17.70    4.41
  -3   2   2   25.12    7.68
  -3   2   2   12.62    5.66
  -3   2   2   31.50   37.56
  -3   2   2   10.71    5.31
   2  -2  -2 2328.89  158.51
   2  -2  -2 2197.61  128.81
   2  -2  -2 2295.16  127.85
   2  -2  -2 2148.47  128.67
   2  -2  -2 2252.70  128.05
   2  -2  -2 2098.88  127.11
  -2   2   2 2173.59  128.89
  -2   2   2 2102.48  127.87
  -2   2   2 2119.81  127.80
  -2   2   2 2204.98  127.17
  -2   2   2 2025.77  156.48
   1  -2  -2 2662.36  159.34
   1  -2  -2 2710.98  160.08
   1  -2  -2 2802.82  160.04
   1  -2  -2 3088.35  183.34
   1  -2  -2 2585.52  160.10
   1  -2  -2 2710.06  160.91
  -1   2   2 2732.22  159.94
  -1   2   2 2520.11  159.70
  -1   2   2 2515.43  160.80
  -1   2   2 3189.58  182.81
  -1   2   2 2818.43  159.39
  -1   2   2 2724.47  160.06
  -1   2   2 2705.30  160.06
   0  -2  -2 7105.92  436.65
   0  -2  -2 7690.33  437.39
   0  -2  -2 8141.35  470.92
   0  -2  -2 7186.01  436.63
   0  -2  -2 7020.66  439.89
   0  -2  -2 7124.12  436.52
   0   2   2 7454.21  439.13
   0   2   2 7204.20  439.81
   0   2   2 7513.05  437.36
   0   2   2 7578.19  439.49
   0   2   2 8216.95  448.52
   0   2   2 8060.62  439.06
  -1  -2  -2 2768.67  159.92
  -1  -2  -2 2503.67  158.81
  -1  -2  -2 2770.27  158.87
  -1  -2  -2 2843.78  158.89
  -1  -2  -2 2927.33  160.26
  -1  -2  -2 2682.17  159.16
   1   2   2 2809.26  159.22
   1   2   2 2816.34  158.88
   1   2   2 2413.80  158.77
   1   2   2 2699.27  158.74
  -2  -2  -2 1885.49  119.92
  -2  -2  -2 1914.19  119.12
  -2  -2  -2 2381.77  119.98
  -2  -2  -2 1775.69  125.68
  -2  -2  -2 2078.48  119.99
  -2  -2  -2 1905.54  120.03
  -2  -2  -2 2035.44  121.46
   2   2   2 2228.54  120.18
   2   2   2 2198.17  120.12
   2   2   2 2007.46  120.19
   2   2   2 1996.48  119.86
   2   2   2 2164.94  121.63
  -3  -2  -2   21.08    5.91
  -3  -2  -2    6.77    4.88
  -3  -2  -2    0.18    7.96
  -3  -2  -2   11.18   18.77
   3   2   2   15.00    8.44
   3   2   2   13.93    4.59
   3   2   2   11.93    5.70
   3   2   2   13.86    5.59
   3   2   2    5.79   20.86
  -4  -2  -2  554.86   62.07
  -4  -2  -2  578.97   39.57
  -4  -2  -2  592.49   38.09
  -4  -2  -2  601.28   37.99
   4   2   2  566.00   39.63
   4   2   2  659.45   37.99
   4   2   2  535.90   37.51
   4   2   2  590.64   36.96
   4   2   2  666.69   36.64
  -5  -2  -2   33.90    7.42
  -5  -2  -2   10.11   25.65
  -5  -2  -2   33.82   10.02
   5   2   2    1.17   26.47
   5   2   2   22.04    5.24
   5   2   2   22.96    4.86
   5   2   2   25.62    7.47
   5   2   2   16.81    6.56
  -6  -2  -2  885.84   98.36
  -6  -2  -2  955.64   59.20
  -6  -2  -2  931.44   61.30
   6   2   2  989.19   56.47
   6   2   2  924.45   59.20
   6   2   2  911.31   56.57
  -7  -2  -2   60.07   11.48
  -7  -2  -2   94.46   16.54
   7   2   2   60.67    7.28
   7   2   2   60.44   11.26
   7   2   2   32.42   43.42
   7   2   2   47.07    7.24
  -8  -2  -2  274.11   24.89
  -8  -2  -2  249.06   29.03
   8   2   2  341.29   27.88
   8   2   2  293.83   19.64
  -9  -2  -2   51.58   11.77
  -9  -2  -2   32.89   18.46
   9   2   2   33.37   13.06
   9   2   2  -10.09   49.92
 -10  -2  -2  208.21   30.17
 -10  -2  -2  231.24   24.34
  10   2   2  235.65   26.02
  10  -3  -2   39.61   85.19
  10  -3  -2  -10.13   12.92
 -10   3   2    3.55   18.17
 -10   3   2   39.49   15.12
   9  -3  -2   47.68   12.50
   9  -3  -2   36.64   11.57
   9  -3  -2   -9.06   51.18
  -9   3   2   45.76   19.06
  -9   3   2   78.11   13.38
   8  -3  -2   17.40   11.56
   8  -3  -2   14.06   65.90
   8  -3  -2   40.21   12.35
  -8   3   2   27.21   15.76
  -8   3   2   26.70   11.51
  -8   3   2   34.68    9.83
   7  -3  -2  234.46   20.70
   7  -3  -2  108.83   70.71
   7  -3  -2  188.81   19.91
  -7   3   2  198.57   18.84
  -7   3   2  193.26   19.58
  -7   3   2  202.32   23.83
   6  -3  -2  151.41   16.16
   6  -3  -2  161.72   16.48
   6  -3  -2   67.25   57.19
  -6   3   2  142.12   18.68
  -6   3   2  155.22   14.58
  -6   3   2  128.37   13.90
   5  -3  -2   40.77    8.42
   5  -3  -2   42.27   46.58
   5  -3  -2   68.57   10.80
  -5   3   2   65.47   11.30
  -5   3   2   57.06    8.25
  -5   3   2   62.22    8.78
   4  -3  -2  170.22   15.62
   4  -3  -2  107.38   44.15
   4  -3  -2  153.14   14.05
   4  -3  -2  133.03    9.99
   4  -3  -2  136.03   14.30
  -4   3   2  131.14   12.10
  -4   3   2  144.25   13.52
  -4   3   2  156.47   15.11
  -4   3   2  143.62   13.06
   3  -3  -2    5.29   36.24
   3  -3  -2    9.62    5.63
   3  -3  -2    3.53    4.87
   3  -3  -2   12.32    6.57
   3  -3  -2    8.83    3.61
   3  -3  -2   11.52    5.65
  -3   3   2    6.26    5.84
  -3   3   2    8.91    5.62
  -3   3   2   21.26    5.75
  -3   3   2   15.89    5.12
  -3   3   2   16.92   27.64
   2  -3  -2  688.15   43.31
   2  -3  -2  710.96   43.37
   2  -3  -2  688.99   44.16
   2  -3  -2  716.22   45.00
   2  -3  -2  705.88   43.87
   2  -3  -2  571.97   70.99
  -2   3   2  688.14   43.67
  -2   3   2  774.05   43.58
  -2   3   2  676.17   44.90
  -2   3   2  748.06   43.46
  -2   3   2  869.05   84.45
   1  -3  -2 2326.38  140.39
   1  -3  -2 2386.53  139.82
   1  -3  -2 2406.70  139.37
   1  -3  -2 2314.65  138.57
   1  -3  -2 2158.44  139.30
  -1   3   2 2409.52  138.27
  -1   3   2 2385.54  139.34
  -1   3   2 2335.25  140.36
  -1   3   2 2351.38  139.71
  -1   3   2 2602.37  139.56
  -1   3   2 2655.40  167.75
  -1   3   2 2229.89  138.60
   0  -3  -2  208.41   14.37
   0  -3  -2  211.13   15.18
   0  -3  -2  230.97   16.46
   0  -3  -2  218.39   15.11
   0  -3  -2  205.63   15.53
   0   3   2  238.50   16.53
   0   3   2  223.61   35.16
   0   3   2  203.69   16.50
   0   3   2  209.37   14.96
   0   3   2  215.30   14.89
  -1  -3  -2 2348.45  136.47
  -1  -3  -2 2414.69  138.17
  -1  -3  -2 2107.85  136.68
  -1  -3  -2 2282.30  136.73
  -1  -3  -2 2228.92  137.26
   1   3   2 2246.85  136.41
   1   3   2 2144.91  142.91
   1   3   2 2483.60  136.90
   1   3   2 2576.19  136.80
   1   3   2 2493.97  137.56
  -2  -3  -2  652.14   43.47
  -2  -3  -2  714.45   45.73
  -2  -3  -2  750.83   43.96
  -2  -3  -2  747.54   44.04
  -2  -3  -2  706.08   43.17
  -2  -3  -2  709.10   45.65
   2   3   2  655.53   43.63
   2   3   2  828.77   46.24
   2   3   2  664.26   43.40
   2   3   2  656.44   44.87
   2   3   2  706.50   44.11
  -3  -3  -2    3.58    5.08
  -3  -3  -2   17.89    8.58
  -3  -3  -2    8.47    2.51
  -3  -3  -2   16.79    5.31
  -3  -3  -2   26.56    5.51
  -3  -3  -2    8.22    6.00
  -3  -3  -2    3.84    4.29
   3   3   2   -2.20    5.75
   3   3   2   10.38    5.25
   3   3   2    7.93    5.57
   3   3   2   12.86    5.53
   3   3   2   12.16   14.99
  -4  -3  -2  152.71   13.19
  -4  -3  -2  140.70   15.65
  -4  -3  -2  127.95   12.10
  -4  -3  -2  180.44   17.51
  -4  -3  -2   76.52   29.22
   4   3   2  102.14   14.56
   4   3   2  129.72   11.65
   4   3   2  139.50   12.91
   4   3   2  143.70   11.48
   4   3   2   97.25   27.96
  -5  -3  -2   66.07    9.53
  -5  -3  -2   41.58   31.46
  -5  -3  -2   54.33   10.71
   5   3   2   65.32    8.42
   5   3   2   58.91    9.55
   5   3   2   63.21    7.93
   5   3   2   52.97   31.13
  -6  -3  -2  149.28   18.07
  -6  -3  -2  134.36   46.89
  -6  -3  -2  154.04   15.06
   6   3   2  202.73   17.46
   6   3   2   74.16   42.40
   6   3   2  167.71   13.12
   6   3   2  164.92   13.64
  -7  -3  -2  184.90   22.61
  -7  -3  -2  147.29   61.67
  -7  -3  -2  205.30   19.00
   7   3   2  190.63   15.06
   7   3   2   76.53   50.04
   7   3   2  161.48   16.87
   7   3   2  168.16   13.87
  -8  -3  -2   22.30   12.28
  -8  -3  -2   37.37   11.81
   8   3   2   32.85   11.95
   8   3   2    1.60   47.05
  -9  -3  -2   56.77   14.34
  -9  -3  -2   55.78   18.76
   9   3   2   18.63   12.40
   9   3   2   -4.76   42.62
 -10  -3  -2   -2.11   17.74
 -10  -3  -2   30.43   14.41
  10   3   2   30.64   14.61
  10  -4  -2   21.58   92.34
  10  -4  -2  181.01   23.08
 -10   4   2  171.27   21.42
   9  -4  -2  -37.35   78.95
   9  -4  -2    5.23   12.91
   9  -4  -2   10.47    9.46
  -9   4   2   -2.10   11.33
   8  -4  -2  103.50   83.99
   8  -4  -2  149.09   19.21
   8  -4  -2  149.57   18.12
  -8   4   2  139.26   16.16
  -8   4   2  134.61   18.09
   7  -4  -2  144.42   17.83
   7  -4  -2   29.94   61.79
   7  -4  -2  198.27   20.43
  -7   4   2  169.42   16.52
  -7   4   2  212.65   18.79
   6  -4  -2 1879.58  117.71
   6  -4  -2 1907.76  117.74
  -6   4   2 1916.69  117.22
  -6   4   2 2009.86  116.27
   5  -4  -2   -5.10    7.27
   5  -4  -2    5.42    6.26
   5  -4  -2   -1.20   31.05
   5  -4  -2    1.66    3.21
  -5   4   2    7.76    7.24
  -5   4   2   -2.73    6.35
   4  -4  -2 1546.73  103.91
   4  -4  -2 1721.01  101.04
   4  -4  -2 1848.69  104.02
  -4   4   2 1748.16  102.65
  -4   4   2 1709.62  104.61
  -4   4   2 1747.80  103.37
   3  -4  -2   36.69    6.95
   3  -4  -2   32.40    7.55
   3  -4  -2   11.81   28.41
   3  -4  -2   52.61    9.90
   3  -4  -2   43.84    6.46
   3  -4  -2   45.60    9.03
  -3   4   2   41.05    7.63
  -3   4   2   34.20   31.87
  -3   4   2   42.66    9.81
  -3   4   2   39.37    7.78
  -3   4   2   35.21    7.09
   2  -4  -2  680.78   44.07
   2  -4  -2  794.09   45.14
   2  -4  -2  637.20   45.11
   2  -4  -2  704.80   44.69
  -2   4   2  706.12   44.49
  -2   4   2  627.23   44.20
  -2   4   2  772.56   46.42
  -2   4   2  783.95   45.15
  -2   4   2  727.68   42.95
  -2   4   2  755.23   84.71
   1  -4  -2  172.10   14.69
   1  -4  -2  180.20   15.07
   1  -4  -2  183.70   12.80
   1  -4  -2  198.31   16.54
   1  -4  -2  197.51   16.90
  -1   4   2  193.97   15.85
  -1   4   2  201.67   45.64
  -1   4   2  199.14   14.97
  -1   4   2  191.13   16.59
  -1   4   2  211.60   14.38
  -1   4   2  195.72   13.12
   0  -4  -2 1506.42   89.86
   0  -4  -2 1408.71   88.63
   0  -4  -2 1533.63   88.68
   0  -4  -2 1662.79   90.37
   0  -4  -2 1466.87   87.58
   0   4   2 1500.86   88.69
   0   4   2 1577.91   89.86
   0   4   2 1377.70   89.67
   0   4   2 1343.01  110.42
   0   4   2 1505.63   88.65
  -1  -4  -2  173.42   15.47
  -1  -4  -2  159.47   13.64
  -1  -4  -2  199.16   14.91
  -1  -4  -2  193.97   14.61
   1   4   2  184.20   16.11
   1   4   2  209.71   14.74
   1   4   2  125.90   29.14
   1   4   2  212.50   14.18
   1   4   2  208.49   13.88
   1   4   2  196.31   15.95
  -2  -4  -2  695.20   46.67
  -2  -4  -2  714.82   46.89
  -2  -4  -2  727.90   45.23
  -2  -4  -2  774.10   44.19
  -2  -4  -2  724.33   45.45
  -2  -4  -2  745.07   45.23
   2   4   2  708.82   45.05
   2   4   2  722.76   45.01
   2   4   2  731.68   44.22
   2   4   2  713.35   45.72
  -3  -4  -2   46.52    6.01
  -3  -4  -2   55.54    9.36
  -3  -4  -2   36.18    7.27
  -3  -4  -2   34.58    7.46
  -3  -4  -2   34.38    8.30
  -3  -4  -2   44.43    7.16
   3   4   2   22.01    7.73
   3   4   2   46.89   14.65
   3   4   2   44.29    7.86
   3   4   2   30.45    6.20
   3   4   2   42.36    7.50
  -4  -4  -2 1833.10  106.26
  -4  -4  -2 1776.85  107.43
  -4  -4  -2 1749.51  109.40
   4   4   2 1733.07  107.47
   4   4   2 1881.04  123.95
   4   4   2 1840.09  107.23
   4   4   2 1721.07  107.41
  -5  -4  -2    2.76    5.09
  -5  -4  -2  -10.70    5.42
  -5  -4  -2    1.68    7.25
   5   4   2    5.61   23.83
   5   4   2    8.35    6.04
   5   4   2    2.12    7.20
   5   4   2    1.19    6.43
  -6  -4  -2 1864.23  114.39
  -6  -4  -2 1993.13  117.80
  -6  -4  -2 1712.33  112.70
   6   4   2 1944.77  113.02
   6   4   2 1918.68  113.03
   6   4   2 1963.17  115.00
  -7  -4  -2  192.51   22.69
  -7  -4  -2  195.07   18.72
  -7  -4  -2   52.26   45.40
   7   4   2  165.00   17.42
   7   4   2   91.01   45.68
   7   4   2  149.92   14.61
   7   4   2  172.61   14.43
  -8  -4  -2  156.01   17.20
  -8  -4  -2  120.61   21.19
   8   4   2  147.99   17.64
   8   4   2   30.93   40.09
   8   4   2  133.54   12.70
  -9  -4  -2   16.49   13.16
  -9  -4  -2   10.65   12.16
   9   4   2    2.30   11.78
   9   4   2    4.43   47.70
 -10  -4  -2  201.64   22.88
 -10  -4  -2  155.03   24.92
  10   4   2  154.76   22.21
  10  -5  -2   -3.71   15.00
  10  -5  -2   33.84   92.06
 -10   5   2   23.09   15.90
   9  -5  -2    4.00   76.43
   9  -5  -2    6.34   12.42
   9  -5  -2   12.20   10.66
  -9   5   2   13.38   13.09
   8  -5  -2    2.21   10.65
   8  -5  -2    2.25   47.47
   8  -5  -2    3.25    8.76
  -8   5   2   -3.91   10.86
   7  -5  -2   79.27   14.27
   7  -5  -2    3.87   44.77
   7  -5  -2   73.23   12.53
  -7   5   2   72.20   11.08
  -7   5   2   96.15   14.65
   6  -5  -2   67.81   12.17
   6  -5  -2   53.57   12.34
   6  -5  -2    7.80   54.19
  -6   5   2   30.80    9.55
  -6   5   2   60.06   11.90
   5  -5  -2  114.83    9.26
   5  -5  -2   22.73   48.61
   5  -5  -2   83.68   13.22
   5  -5  -2  121.54   15.37
  -5   5   2  114.59   12.78
  -5   5   2  104.16   12.55
   4  -5  -2   67.75   11.68
   4  -5  -2   -3.65   40.01
   4  -5  -2   63.37   10.41
  -4   5   2   50.62    9.42
  -4   5   2   59.74   10.02
   3  -5  -2    5.98   27.59
   3  -5  -2    3.54    5.57
   3  -5  -2    2.87    4.91
   3  -5  -2   -5.43    7.39
   3  -5  -2    8.45    6.33
  -3   5   2    8.65    6.29
  -3   5   2    7.30    6.58
  -3   5   2    1.76    3.93
  -3   5   2    6.21    6.92
   2  -5  -2    7.34    6.77
   2  -5  -2    7.40    8.16
   2  -5  -2    8.61   33.74
   2  -5  -2    5.47    4.93
   2  -5  -2    5.02    5.56
  -2   5   2   -6.72    5.20
  -2   5   2    3.53    5.68
  -2   5   2    1.20   24.64
  -2   5   2   -5.62    3.27
  -2   5   2    0.87    1.82
  -2   5   2    3.56    5.61
  -2   5   2    1.63    7.77
   1  -5  -2   70.68    8.56
   1  -5  -2   61.08   10.29
   1  -5  -2   35.26    8.17
   1  -5  -2   18.43   28.17
   1  -5  -2   58.65    5.62
   1  -5  -2   46.61   10.50
  -1   5   2   55.14   10.05
  -1   5   2   36.24   10.15
  -1   5   2   46.63    8.13
  -1   5   2   38.88   27.40
  -1   5   2   54.88    8.38
   0  -5  -2   58.90    6.55
   0  -5  -2   62.02    8.75
   0  -5  -2   62.23    9.16
   0  -5  -2   75.20   11.15
   0  -5  -2   49.98   10.17
   0   5   2   49.58    7.24
   0   5   2   58.22   10.96
   0   5   2   62.62   31.02
   0   5   2   52.71   10.88
   0   5   2   57.08    8.27
  -1  -5  -2   74.00   10.63
  -1  -5  -2   52.81   10.96
  -1  -5  -2   66.73    8.78
  -1  -5  -2   43.87    7.31
   1   5   2   48.54    7.01
   1   5   2   58.39    8.20
   1   5   2   28.92   10.30
   1   5   2   42.06   25.12
   1   5   2   66.34    7.74
   1   5   2   37.68    9.69
  -2  -5  -2   14.53    8.96
  -2  -5  -2   -1.60    7.38
  -2  -5  -2    2.54    5.43
  -2  -5  -2    6.11    6.36
  -2  -5  -2    2.90    4.27
   2   5   2    9.04    7.26
   2   5   2    0.48    4.31
   2   5   2    5.20    5.82
   2   5   2   11.50    5.98
   2   5   2   16.09    6.23
   2   5   2   -2.54   15.42
  -3  -5  -2   14.89    8.64
  -3  -5  -2    8.20    4.64
  -3  -5  -2    8.60    6.21
   3   5   2    4.91    5.78
   3   5   2    9.56   13.22
   3   5   2   12.47    5.11
   3   5   2    2.98    7.04
  -4  -5  -2   63.17    9.54
  -4  -5  -2   52.99   11.83
  -4  -5  -2   56.65    7.17
   4   5   2   49.49    9.38
   4   5   2   55.05    8.39
   4   5   2   65.91   21.36
  -5  -5  -2  128.38   17.72
  -5  -5  -2  114.03   10.86
  -5  -5  -2  132.25   13.25
   5   5   2  102.52   12.69
   5   5   2  115.20   12.68
   5   5   2  105.43   31.14
   5   5   2   93.81   11.84
  -6  -5  -2   59.41    8.78
  -6  -5  -2   41.12   10.44
  -6  -5  -2   64.11   12.98
   6   5   2   29.18   10.33
   6   5   2   67.96   10.44
   6   5   2   45.38   11.29
   6   5   2   51.15   34.01
  -7  -5  -2   52.87   10.54
  -7  -5  -2   75.75   15.61
   7   5   2   78.38   13.87
   7   5   2   31.79   33.11
   7   5   2   66.36   10.65
  -8  -5  -2   -4.33    7.88
  -8  -5  -2    4.31   15.67
   8   5   2    0.98   10.17
   8   5   2    5.38   36.46
   8   5   2    2.16    7.54
  -9  -5  -2   -4.83   12.00
  -9  -5  -2   18.85   12.81
   9   5   2   21.44   12.96
 -10  -5  -2   31.24   20.52
 -10  -5  -2   18.03   14.87
  10   5   2   21.88   13.87
   9  -6  -2    9.92   14.03
   9  -6  -2   -3.79   13.57
   9  -6  -2   10.82   81.06
  -9   6   2   11.20   14.07
   8  -6  -2  221.41   24.40
   8  -6  -2  194.63   24.44
  -8   6   2  225.37   24.37
   7  -6  -2   10.31    9.09
   7  -6  -2  -14.75   44.01
   7  -6  -2   -6.58   10.54
  -7   6   2   -2.34   10.40
  -7   6   2   -5.16    8.61
   6  -6  -2 1232.90   74.81
   6  -6  -2 1140.32   69.23
   6  -6  -2 1174.82   74.96
  -6   6   2 1111.68   73.55
   5  -6  -2    5.85   50.11
   5  -6  -2   21.34    5.51
   5  -6  -2   26.52   11.04
   5  -6  -2    8.89    7.54
  -5   6   2    8.71    8.55
  -5   6   2   22.15   10.57
   4  -6  -2  942.24   62.02
   4  -6  -2  952.07   62.50
   4  -6  -2 1069.41   64.65
  -4   6   2  969.61   59.73
  -4   6   2 1005.66   62.30
  -4   6   2 1027.25   62.76
   3  -6  -2   20.56    8.40
   3  -6  -2   39.76   10.95
   3  -6  -2   -5.03   26.94
   3  -6  -2   28.62    8.16
  -3   6   2   22.15    8.93
  -3   6   2   28.63    5.24
  -3   6   2   36.51    8.85
   2  -6  -2 1382.46   84.57
   2  -6  -2 1340.67   85.13
   2  -6  -2 1274.27   85.23
  -2   6   2 1359.54   80.92
  -2   6   2 1323.21   81.61
  -2   6   2 1406.69   85.41
  -2   6   2 1567.39   84.51
  -2   6   2 1502.57  135.70
   1  -6  -2    7.90    6.26
   1  -6  -2   14.79    8.24
   1  -6  -2    5.43    5.13
   1  -6  -2   13.08   29.69
   1  -6  -2    8.77    3.45
  -1   6   2   17.52    6.97
  -1   6   2   18.21    9.11
  -1   6   2   -5.57   30.96
  -1   6   2   10.63    6.48
   0  -6  -2 1243.96   71.15
   0  -6  -2 1193.52   74.96
   0  -6  -2 1229.22   74.95
   0  -6  -2 1254.19   73.76
   0   6   2 1250.86   73.33
   0   6   2 1170.95   73.10
   0   6   2 1037.50  102.20
   0   6   2 1171.94   75.04
  -1  -6  -2   -1.68    5.42
  -1  -6  -2    3.60    6.40
   1   6   2   13.88    5.55
   1   6   2   14.76   24.62
   1   6   2   26.25    7.30
   1   6   2   10.57    5.02
   1   6   2   12.03    7.89
  -2  -6  -2 1373.96   84.93
  -2  -6  -2 1346.87   85.85
  -2  -6  -2 1372.67   84.47
   2   6   2 1391.42   84.40
   2   6   2 1381.67   82.75
   2   6   2 1474.74   84.24
   2   6   2 1371.82   86.88
   2   6   2 1370.30   86.51
  -3  -6  -2   19.62    8.44
  -3  -6  -2   37.55   11.03
   3   6   2  -10.12   14.75
   3   6   2   30.24   10.31
   3   6   2   37.65    8.17
   3   6   2   13.53   17.48
  -4  -6  -2  947.99   61.77
  -4  -6  -2  930.05   63.87
   4   6   2  964.36   61.78
   4   6   2 1051.49   72.50
  -5  -6  -2    5.59   10.45
  -5  -6  -2   19.71    5.67
  -5  -6  -2   16.06    7.10
   5   6   2   34.07    9.20
   5   6   2    8.18   20.57
  -6  -6  -2 1127.66   69.67
  -6  -6  -2 1205.15   75.56
  -6  -6  -2 1225.68   73.20
   6   6   2 1160.21   73.07
   6   6   2 1072.24   71.75
  -7  -6  -2    7.20   11.11
  -7  -6  -2    2.25    9.75
   7   6   2   22.59   11.63
   7   6   2    3.59    9.82
   7   6   2    8.64   29.92
  -8  -6  -2  261.92   25.22
  -8  -6  -2  207.82   28.73
   8   6   2  210.66   20.57
   8   6   2  231.66   24.08
  -9  -6  -2    7.95   18.19
  -9  -6  -2    8.92    9.96
   9   6   2    4.78   12.01
   9  -7  -2   40.37   15.81
   9  -7  -2   21.57   12.84
   9  -7  -2   16.22   86.90
  -9   7   2   33.12   15.53
   8  -7  -2   -8.21   12.52
   8  -7  -2   -2.02   13.75
   8  -7  -2   10.15   56.93
  -8   7   2   -5.93   11.64
   7  -7  -2   69.58   16.40
   7  -7  -2   44.73   14.87
   7  -7  -2   -2.52   70.93
  -7   7   2   51.80   13.75
  -7   7   2   32.22   13.49
   6  -7  -2   10.52   11.05
   6  -7  -2    3.70   12.06
   6  -7  -2  -15.03   63.27
  -6   7   2   13.44    7.15
  -6   7   2    0.31    9.38
  -6   7   2   14.74   10.76
   5  -7  -2  -18.61   34.64
   5  -7  -2   90.06   13.11
   5  -7  -2   75.64   15.30
  -5   7   2   81.15   14.14
  -5   7   2   47.46   12.14
  -5   7   2   84.11    9.42
   4  -7  -2    8.59   50.34
   4  -7  -2    2.42    6.70
   4  -7  -2    8.67    8.27
   4  -7  -2    2.14    9.17
  -4   7   2   -4.29   10.21
  -4   7   2    8.63    5.54
  -4   7   2    5.85    6.72
   3  -7  -2    2.77    7.62
   3  -7  -2   -8.95   40.24
   3  -7  -2    5.94    9.46
   3  -7  -2    2.99    8.10
  -3   7   2   16.73    8.45
  -3   7   2   10.15    4.83
  -3   7   2   22.23   11.06
   2  -7  -2   30.41   10.25
   2  -7  -2    6.00   38.75
   2  -7  -2   33.23    7.82
   2  -7  -2   31.14   11.07
  -2   7   2   31.28   11.49
  -2   7   2   19.32    8.14
   1  -7  -2   43.41    9.97
   1  -7  -2   29.30    7.58
  -1   7   2   40.20    8.97
  -1   7   2   32.37   41.62
  -1   7   2   36.04   11.33
   0  -7  -2   -3.45    8.37
   0  -7  -2   -0.02    7.08
   0  -7  -2    5.33    3.66
   0   7   2   -5.47    6.65
   0   7   2   16.28   31.05
   0   7   2   -5.75    6.96
  -1  -7  -2   44.50    8.49
  -1  -7  -2   20.77    9.77
   1   7   2   55.52   11.73
   1   7   2   37.13   30.74
   1   7   2   37.55    7.35
   1   7   2   40.27    9.24
  -2  -7  -2   35.20   10.28
  -2  -7  -2   25.79    6.91
  -2  -7  -2   34.46   10.86
   2   7   2   18.69    7.54
   2   7   2   26.98    6.63
   2   7   2   21.43   12.02
   2   7   2   17.71   24.80
  -3  -7  -2    8.77    9.66
  -3  -7  -2   31.16    9.96
  -3  -7  -2   14.75    6.84
   3   7   2   11.38    5.94
   3   7   2    9.14   20.99
  -4  -7  -2    1.97    8.12
  -4  -7  -2   20.63    9.85
  -4  -7  -2    3.93   10.29
   4   7   2   10.38   15.17
   4   7   2   -3.18   15.86
   4   7   2   -8.68    7.45
  -5  -7  -2   85.16   16.63
  -5  -7  -2   73.95    6.68
  -5  -7  -2   78.97   13.03
   5   7   2   84.59   13.44
   5   7   2   80.70   19.31
  -6  -7  -2    1.25    9.54
  -6  -7  -2    9.92   13.29
   6   7   2   -5.23    9.06
   6   7   2    2.92    9.84
  -7  -7  -2   42.44   13.32
  -7  -7  -2   56.42   18.43
   7   7   2   54.34   13.80
   7   7   2   45.46   11.65
  -8  -7  -2   -8.20   11.17
  -8  -7  -2  -11.94   10.27
   8   7   2   15.89   11.15
   8   7   2  -11.53   10.38
  -9  -7  -2   28.58   19.78
  -9  -7  -2   27.33   14.63
   9   7   2   29.03   15.17
   8  -8  -2  180.10   24.75
   8  -8  -2  -12.99   78.64
   8  -8  -2  241.58   27.31
  -8   8   2  239.62   23.57
   7  -8  -2  -13.86   75.70
   7  -8  -2   15.52   13.05
   7  -8  -2   11.66   14.81
  -7   8   2    6.62    8.95
  -7   8   2    7.93    9.55
   6  -8  -2  685.16   49.10
   6  -8  -2  675.98   47.61
  -6   8   2  600.91   44.92
  -6   8   2  647.11   46.61
  -6   8   2  656.69   41.54
   5  -8  -2    8.17   11.64
   5  -8  -2  -14.37   40.78
   5  -8  -2   15.33   13.33
  -5   8   2    3.59   12.04
  -5   8   2    6.74   10.16
  -5   8   2   13.03    6.52
   4  -8  -2  575.23   42.57
   4  -8  -2  617.82   44.74
  -4   8   2  563.50   43.11
  -4   8   2  647.98   42.53
  -4   8   2  609.49   37.53
   3  -8  -2   12.65   36.77
   3  -8  -2   23.26    9.88
   3  -8  -2   27.97   10.32
  -3   8   2    3.70    8.90
  -3   8   2   22.03   12.00
   2  -8  -2  657.38   45.73
   2  -8  -2  663.37   47.51
  -2   8   2  654.80   45.27
  -2   8   2  722.02   47.45
   1  -8  -2    2.60    7.51
   1  -8  -2    1.83    6.33
  -1   8   2   -6.72   10.88
  -1   8   2    5.37    7.95
   0  -8  -2 1728.55  107.20
   0  -8  -2 1628.72  102.19
   0  -8  -2 1893.49  106.54
   0   8   2 1867.07  105.95
   0   8   2 1700.13  108.14
   0   8   2 1640.89  148.11
  -1  -8  -2   11.01    5.64
  -1  -8  -2    1.81    8.30
  -1  -8  -2   14.10   10.30
   1   8   2    2.17   32.19
   1   8   2    9.05    9.77
   1   8   2   10.49    7.44
   1   8   2    7.65    6.22
  -2  -8  -2  644.59   44.25
  -2  -8  -2  671.60   45.91
  -2  -8  -2  646.53   45.54
   2   8   2  644.03   47.99
   2   8   2  658.44   43.98
   2   8   2  666.84   41.92
  -3  -8  -2   -0.06    8.66
  -3  -8  -2   12.08   10.99
  -3  -8  -2    8.48   11.03
   3   8   2    6.51    8.48
   3   8   2   23.44    6.77
   3   8   2   19.06   25.42
  -4  -8  -2  618.41   42.60
  -4  -8  -2  581.94   43.53
  -4  -8  -2  595.38   41.21
   4   8   2  583.64   50.92
   4   8   2  581.32   41.04
  -5  -8  -2   25.25   11.67
  -5  -8  -2   10.33   12.39
   5   8   2   10.97    9.91
  -6  -8  -2  754.40   49.65
  -6  -8  -2  728.04   52.77
   6   8   2  646.63   48.66
  -7  -8  -2  -14.08   14.93
  -7  -8  -2    1.44   12.18
   7   8   2   -0.56   11.46
   7   8   2    9.42   12.35
  -8  -8  -2  208.45   29.59
  -8  -8  -2  248.06   26.36
   8   8   2  223.24   26.02
   8   8   2  226.24   23.85
   8  -9  -2  -52.62   83.79
   8  -9  -2   13.50   17.05
   8  -9  -2   28.09   16.49
  -8   9   2    4.76   14.43
   7  -9  -2   33.73   15.23
   7  -9  -2   19.78   17.01
   7  -9  -2  -10.97   75.42
  -7   9   2    0.68   12.81
   6  -9  -2   14.43   10.14
   6  -9  -2   22.00   16.02
   6  -9  -2    6.90   75.69
  -6   9   2   -6.18   13.16
  -6   9   2   38.36   12.37
   5  -9  -2  -13.74   45.22
   5  -9  -2   28.68   15.67
   5  -9  -2   51.53   15.37
  -5   9   2   36.91   13.51
  -5   9   2   42.75   11.16
   4  -9  -2   33.93   12.41
   4  -9  -2   27.19   12.67
   4  -9  -2   17.81   61.01
  -4   9   2   36.87   12.44
  -4   9   2   25.46   15.81
   3  -9  -2   19.94   11.09
   3  -9  -2   23.67   11.56
  -3   9   2   19.75   13.05
  -3   9   2   11.72   10.61
   2  -9  -2   15.99   10.14
   2  -9  -2   26.98   11.37
  -2   9   2   24.27   10.87
  -2   9   2   16.86   13.33
   1  -9  -2   -9.82    8.64
   1  -9  -2    0.40   11.25
  -1   9   2   -9.69   12.69
  -1   9   2   -0.19    9.02
   0  -9  -2   66.44    7.83
   0  -9  -2   88.25   13.49
   0  -9  -2   76.22   15.27
   0   9   2   74.39   13.11
   0   9   2   78.95   17.83
  -1  -9  -2   -2.76    9.36
  -1  -9  -2   -5.86    5.55
  -1  -9  -2   12.43   11.17
   1   9   2   -5.18   14.13
   1   9   2    0.22    8.59
   1   9   2    4.96   40.81
   1   9   2  -12.16    7.81
  -2  -9  -2   22.64   11.73
  -2  -9  -2   26.97   11.14
  -2  -9  -2   27.74   12.77
   2   9   2   15.33   35.36
   2   9   2   17.22    9.92
   2   9   2   27.83   16.61
   2   9   2   15.33    8.17
  -3  -9  -2   32.49   13.06
  -3  -9  -2   17.86   10.68
  -3  -9  -2   21.63   12.72
   3   9   2   12.29    7.07
   3   9   2   13.86   10.23
  -4  -9  -2   43.99   12.00
  -4  -9  -2   14.91   12.71
  -4  -9  -2   19.94   15.12
   4   9   2   26.75   11.86
  -5  -9  -2   48.16   11.43
  -5  -9  -2   51.66   16.22
   5   9   2   34.21   12.72
  -6  -9  -2    2.89   14.26
  -6  -9  -2   20.19   12.67
   6   9   2    6.22   11.46
  -7  -9  -2   -1.63   16.51
  -7  -9  -2   13.71   13.46
   7   9   2    2.40   12.24
   7   9   2  -16.24   12.24
  -8  -9  -2   23.99   16.39
  -8  -9  -2   10.64   18.20
   8   9   2   16.22   14.59
   7 -10  -2   49.21   18.45
   7 -10  -2   -3.27   17.05
   7 -10  -2  -22.37   58.59
  -7  10   2   15.51   14.43
   6 -10  -2  182.75   25.72
   6 -10  -2    6.61   78.06
   6 -10  -2  261.20   27.64
  -6  10   2  207.89   23.93
   5 -10  -2   27.10   14.89
   5 -10  -2   21.48   16.60
   5 -10  -2    4.09   54.72
  -5  10   2    6.83   15.24
  -5  10   2    2.81   12.90
   4 -10  -2  384.70   32.86
   4 -10  -2  381.45   34.36
  -4  10   2  392.48   34.41
  -4  10   2  310.10   31.34
   3 -10  -2   10.41   14.23
   3 -10  -2    8.19   12.88
  -3  10   2   24.12   17.48
  -3  10   2    3.71   11.31
   2 -10  -2  370.12   34.86
   2 -10  -2  332.74   31.92
  -2  10   2  408.59   32.63
   1 -10  -2   22.66   11.93
   1 -10  -2   33.48   12.37
  -1  10   2   33.25   16.50
  -1  10   2   40.05   12.59
   0 -10  -2  760.64   54.68
   0 -10  -2  676.01   51.82
   0  10   2  794.25   52.08
   0  10   2  812.98   54.98
   0  10   2  768.72   50.91
  -1 -10  -2   17.15   12.89
  -1 -10  -2   -1.64   12.29
  -1 -10  -2   19.10   11.53
   1  10   2   51.26   11.14
   1  10   2   33.97   14.10
   1  10   2   29.31   11.14
  -2 -10  -2  373.34   31.63
  -2 -10  -2  361.50   34.16
  -2 -10  -2  374.08   31.92
   2  10   2  358.43   26.60
   2  10   2  356.51   35.54
   2  10   2  362.09   28.47
  -3 -10  -2   55.34   15.54
  -3 -10  -2   42.38   16.14
  -3 -10  -2   16.82   11.16
   3  10   2   25.36    8.52
   3  10   2    8.35   10.85
  -4 -10  -2  452.97   36.78
  -4 -10  -2  384.69   34.84
  -4 -10  -2  429.33   36.61
   4  10   2  439.11   34.44
  -5 -10  -2   29.59   13.70
  -5 -10  -2   -7.80   13.85
   5  10   2   11.03   12.62
  -6 -10  -2  250.62   30.42
  -6 -10  -2  267.74   26.49
   6  10   2  234.00   26.11
  -7 -10  -2   -0.09   10.45
  -7 -10  -2   32.65   19.07
   7  10   2   11.39   14.27
   7  10   2   -1.25   17.71
   6 -11  -2    0.58   16.68
   6 -11  -2   27.22   17.09
  -6  11   2   22.09   15.90
   5 -11  -2   30.85   12.28
   5 -11  -2  -10.75   15.83
  -5  11   2   -4.87   13.53
   4 -11  -2   46.87   16.22
   4 -11  -2   50.99   19.42
  -4  11   2   50.49   16.80
  -4  11   2   32.33   15.50
   3 -11  -2   30.63   16.59
   3 -11  -2    9.51   13.88
  -3  11   2   25.92   13.79
  -3  11   2   10.43   17.00
   2 -11  -2    2.18   12.39
   2 -11  -2   17.37   16.15
  -2  11   2   -0.38    9.15
  -2  11   2   -4.36   16.67
   1 -11  -2    1.15    8.90
   1 -11  -2   -2.00   14.30
  -1  11   2   -0.53    8.88
  -1  11   2  -21.36   15.68
   0 -11  -2   20.36   10.37
   0 -11  -2   27.96   12.36
   0  11   2   14.22   11.05
   0  11   2   -5.18   17.28
   0  11   2   33.87   13.08
  -1 -11  -2   -8.75   14.15
  -1 -11  -2  -12.58    9.53
  -1 -11  -2    4.80   11.41
   1  11   2   -2.61   18.45
   1  11   2   -8.70   11.05
   1  11   2   -8.61   10.74
  -2 -11  -2   20.63   12.38
  -2 -11  -2   23.08   16.53
  -2 -11  -2  -10.24   13.01
   2  11   2    6.59   20.06
   2  11   2   -1.81   12.14
   2  11   2    6.60   10.02
  -3 -11  -2   19.57   15.44
  -3 -11  -2   45.33   16.16
  -3 -11  -2   13.73   10.02
   3  11   2   10.94   11.95
  -4 -11  -2   44.36   16.76
  -4 -11  -2   23.85   12.89
   4  11   2   40.18   14.53
  -5 -11  -2    7.78   17.88
  -5 -11  -2    4.61   13.68
   5  11   2   21.91   13.56
  -6 -11  -2   -6.01   16.92
  -6 -11  -2   16.86   14.76
   6  11   2   -0.01   13.81
   5 -12  -2  -14.19   17.46
   5 -12  -2   18.41   13.15
  -5  12   2   -2.25   15.37
   4 -12  -2  161.10   25.46
   4 -12  -2  222.05   29.62
  -4  12   2  220.41   30.04
  -4  12   2  231.00   26.72
   3 -12  -2   27.96   15.96
   3 -12  -2   26.21   15.01
  -3  12   2   20.16   11.35
  -3  12   2   52.17   22.94
   2 -12  -2  202.25   23.85
   2 -12  -2  238.44   29.67
  -2  12   2  212.89   30.24
  -2  12   2  235.86   25.12
   1 -12  -2   -8.11   13.77
   1 -12  -2    3.31   11.93
  -1  12   2  -24.69   11.60
  -1  12   2    3.76   12.93
  -1  12   2    2.87   19.15
   0 -12  -2  264.78   31.23
   0 -12  -2  288.28   29.07
   0  12   2  216.56   26.11
   0  12   2  285.74   26.62
   0  12   2  313.44   35.21
  -1 -12  -2   10.83   13.50
  -1 -12  -2   -3.61   12.63
  -1 -12  -2    3.35   12.13
   1  12   2   -7.06   18.36
   1  12   2    3.35   12.85
  -2 -12  -2  245.25   27.63
  -2 -12  -2  212.62   27.11
  -2 -12  -2  276.87   27.96
   2  12   2  254.08   31.76
   2  12   2  232.22   25.60
  -3 -12  -2   40.02   16.46
  -3 -12  -2   37.35   17.57
   3  12   2   38.58   14.64
  -4 -12  -2  249.47   30.28
  -4 -12  -2  194.88   25.55
   4  12   2  218.19   25.84
  -5 -12  -2    1.85   16.10
  -5 -12  -2   10.29   15.26
   5  12   2   -0.20   14.19
   3 -13  -2    8.59   19.80
   3 -13  -2   15.90   17.41
  -3  13   2    4.83   15.10
  -3  13   2   -5.17   20.13
   2 -13  -2   39.95   17.69
   2 -13  -2   21.91   18.67
  -2  13   2   21.80   21.75
  -2  13   2   25.40   15.84
   1 -13  -2    6.61   17.41
   1 -13  -2  -10.37   10.36
  -1  13   2   -2.36   20.99
  -1  13   2    0.10   13.90
  -1  13   2   -2.14   16.89
   0 -13  -2   28.72   18.59
   0 -13  -2   18.50   18.15
   0 -13  -2   24.80   16.00
   0  13   2   45.00   16.45
   0  13   2   12.45   21.90
  -1 -13  -2   -4.43   16.72
  -1 -13  -2  -15.35   16.06
  -1 -13  -2   17.01   14.76
   1  13   2  -11.54   13.80
   1  13   2   11.73   21.64
  -2 -13  -2   79.68   16.33
  -2 -13  -2   75.06   21.55
   2  13   2   43.63   16.64
  -3 -13  -2   -2.78   16.74
   3  13   2    8.12   14.36
   2  13  -3  -16.56   13.90
   2  13  -3   -3.50   25.64
   1  13  -3  295.61   29.29
   1  13  -3  264.23   39.21
  -1 -13   3  247.35   29.06
   0  13  -3   23.25   15.80
   0  13  -3   10.70   25.08
   0 -13   3  -12.57   17.87
   0 -13   3    0.41   11.08
  -1  13  -3  315.00   40.91
  -1  13  -3  225.60   28.38
   1 -13   3  260.27   29.16
   1 -13   3  229.23   32.02
  -2  13  -3  -10.95   13.72
  -2  13  -3  -22.80   23.14
   2 -13   3   22.22   20.54
   2 -13   3    8.55   15.70
   4  12  -3   13.50   15.34
   4  12  -3   37.94   25.02
  -4 -12   3   31.40   15.14
   3  12  -3   21.19   15.02
   3  12  -3   17.48   18.70
  -3 -12   3    2.17   12.92
   2  12  -3  -13.37   15.38
   2  12  -3    7.14   10.92
   1  12  -3   86.93   15.72
   1  12  -3   46.90   24.01
  -1 -12   3   71.47   16.75
   0  12  -3  -36.62   20.57
   0  12  -3    2.65    9.58
   0 -12   3    4.86   12.86
   0 -12   3    8.81    9.77
  -1  12  -3   71.52   14.58
  -1  12  -3   59.33   25.24
   1 -12   3   60.98   20.64
   1 -12   3   75.71   17.65
  -2  12  -3   12.32   22.43
  -2  12  -3   -9.54   13.48
   2 -12   3   -4.74   17.05
   2 -12   3   -8.42   12.23
  -3  12  -3    8.43   22.80
  -3  12  -3   -1.08   11.06
   3 -12   3   30.24   15.49
   3 -12   3  -26.57   15.60
  -4  12  -3    2.72   15.56
  -4  12  -3   11.17   24.18
   4 -12   3    2.05   15.73
   4 -12   3   18.02   14.23
   6  11  -3  -14.35   14.51
  -6 -11   3   -6.30   12.53
   5  11  -3  278.49   29.79
   5  11  -3  247.86   36.58
  -5 -11   3  288.61   29.16
   4  11  -3   28.96   23.40
   4  11  -3   -0.50    9.80
  -4 -11   3    7.28   12.55
   3  11  -3  336.07   31.20
   3  11  -3  304.96   38.78
  -3 -11   3  284.97   28.92
   2  11  -3    8.83   16.13
   2  11  -3   25.59   14.06
   1  11  -3  389.38   39.99
   1  11  -3  409.70   32.08
  -1 -11   3  362.45   37.56
  -1 -11   3  391.97   31.45
   0  11  -3    1.24   12.42
   0  11  -3    1.08   15.13
   0 -11   3   20.11   12.26
   0 -11   3   13.45    9.81
  -1  11  -3  400.52   41.37
  -1  11  -3  389.51   35.63
   1 -11   3  440.50   36.46
   1 -11   3  431.80   40.23
  -2  11  -3   -5.69   19.72
  -2  11  -3  -18.98   12.36
   2 -11   3   -5.57   11.68
   2 -11   3   44.39   17.90
  -3  11  -3  288.23   35.87
  -3  11  -3  324.09   30.01
   3 -11   3  314.41   33.20
   3 -11   3  262.26   27.59
  -4  11  -3   -2.01   20.03
  -4  11  -3    0.13   13.82
   4 -11   3   -0.21    9.62
   4 -11   3   -3.79   11.15
  -5  11  -3  244.64   35.23
  -5  11  -3  314.46   31.69
   5 -11   3  324.58   31.78
   5 -11   3  285.46   32.47
  -6  11  -3  -16.69   19.91
  -6  11  -3   -7.98   14.76
   6 -11   3   -9.19   15.25
   6 -11   3   26.33   19.49
   7  10  -3   -7.11   15.06
  -7 -10   3    6.46   15.04
   6  10  -3   11.71   14.33
  -6 -10   3    4.83   12.92
   5  10  -3   30.01   14.55
   5  10  -3   39.15   23.18
  -5 -10   3   19.09   12.84
  -5 -10   3   33.49   12.81
   4  10  -3   59.94   15.12
   4  10  -3   58.78   19.58
  -4 -10   3   56.21   12.75
  -4 -10   3   64.19   14.42
   3  10  -3   49.68   14.23
   3  10  -3   22.02   19.96
  -3 -10   3   42.06   10.50
  -3 -10   3   26.39   10.06
   2  10  -3    2.35   11.37
   2  10  -3   11.90   13.87
  -2 -10   3   32.84   12.38
  -2 -10   3    4.91    8.11
   1  10  -3   10.25    9.20
   1  10  -3    9.45   20.32
  -1 -10   3   16.67   15.04
  -1 -10   3    5.23    7.69
  -1 -10   3   12.58   11.18
   0  10  -3   -8.35   11.01
   0  10  -3  -14.08   17.56
   0 -10   3   -9.08    7.27
   0 -10   3   -5.61    7.37
   0 -10   3   -3.02   13.06
  -1  10  -3   20.46    9.70
  -1  10  -3   -9.89   17.56
   1 -10   3   14.46   11.02
   1 -10   3    9.73    8.55
  -2  10  -3    7.47   18.22
  -2  10  -3    2.21    9.08
   2 -10   3    2.88   13.59
   2 -10   3    3.73    8.48
  -3  10  -3   37.49   11.72
  -3  10  -3   45.20   20.09
   3 -10   3   49.10   14.84
   3 -10   3   36.29   15.41
  -4  10  -3   68.42   22.44
  -4  10  -3   77.18   17.47
   4 -10   3   66.60   15.10
   4 -10   3   86.05   16.80
  -5  10  -3    5.58   13.66
  -5  10  -3   14.49   20.84
   5 -10   3   29.61   15.04
   5 -10   3   40.54   16.47
  -6  10  -3    8.26   21.83
  -6  10  -3   -1.21   10.40
   6 -10   3   11.79   14.47
   6 -10   3    5.11   15.34
  -7  10  -3  -19.51   17.06
  -7  10  -3  -16.72   14.54
   7 -10   3   -1.82   16.82
   7 -10   3  -17.01   14.37
   8   9  -3    4.31   15.26
  -8  -9   3   27.87   12.04
  -8  -9   3    8.96   17.63
   7   9  -3   80.43   17.54
  -7  -9   3   56.00   15.35
  -7  -9   3   67.45   16.38
   6   9  -3   11.76   10.02
  -6  -9   3   42.38   13.64
  -6  -9   3   18.20   11.80
   5   9  -3  299.27   33.64
   5   9  -3  194.49   68.15
   5   9  -3  313.80   29.85
  -5  -9   3  347.51   28.68
  -5  -9   3  377.60   27.49
   4   9  -3    9.21   37.26
   4   9  -3   18.55    9.69
   4   9  -3   13.44   17.68
  -4  -9   3   21.70    9.82
  -4  -9   3   28.16   11.76
   3   9  -3 1069.26   73.24
   3   9  -3  996.86   66.91
  -3  -9   3 1002.77   66.80
  -3  -9   3 1067.19   65.56
   2   9  -3   -0.05    4.75
   2   9  -3    6.10   10.49
   2   9  -3   18.37   13.26
  -2  -9   3    9.23    7.11
  -2  -9   3    7.36   10.24
   1   9  -3  468.16   41.08
   1   9  -3  535.30   35.10
  -1  -9   3  443.64   35.94
  -1  -9   3  469.71   34.04
  -1  -9   3  458.30   32.55
   0   9  -3   -0.21   12.10
   0   9  -3   -2.80    9.14
   0  -9   3    2.29    9.38
   0  -9   3  -10.90    7.96
  -1   9  -3  469.78   34.98
  -1   9  -3  442.97   39.69
   1  -9   3  467.34   37.06
   1  -9   3  516.97   35.00
   1  -9   3  430.51   30.99
  -2   9  -3   17.48   16.86
  -2   9  -3   12.78    8.45
   2  -9   3    8.21    9.09
   2  -9   3    8.58    8.48
   2  -9   3  -10.82    9.79
  -3   9  -3 1034.95   71.70
  -3   9  -3 1103.38   76.72
   3  -9   3 1162.40   73.12
   3  -9   3 1189.05   74.61
  -4   9  -3   34.47   12.82
  -4   9  -3    9.28   15.95
   4  -9   3   46.72   13.90
   4  -9   3   23.01   10.91
  -5   9  -3  335.17   30.57
  -5   9  -3  288.18   33.28
   5  -9   3  306.99   30.82
   5  -9   3  405.07   32.99
  -6   9  -3   31.01   14.67
  -6   9  -3   12.59   17.78
   6  -9   3   23.00   14.59
   6  -9   3   30.19   14.54
  -7   9  -3   75.51   20.39
  -7   9  -3  109.84   19.46
   7  -9   3   28.46   16.03
   7  -9   3   87.22   18.39
  -8   9  -3    7.64   15.65
   8  -9   3    7.88   16.15
   8  -9   3   22.06   16.53
   8   8  -3   47.46   13.72
  -8  -8   3   64.77   18.62
  -8  -8   3   52.98   15.25
   7   8  -3    5.23   12.22
  -7  -8   3   -6.45   10.92
  -7  -8   3   -4.08    8.12
   6   8  -3   47.84   14.24
   6   8  -3   39.08   44.72
  -6  -8   3   45.59   11.35
  -6  -8   3   49.98   14.71
   5   8  -3   -7.55    7.24
   5   8  -3  -14.47   11.55
   5   8  -3    0.80   35.35
  -5  -8   3   -5.32    9.52
  -5  -8   3    1.53    5.63
  -5  -8   3    5.10    9.19
   4   8  -3   19.23   13.62
   4   8  -3   15.00   11.04
   4   8  -3   13.99   48.76
  -4  -8   3   22.18   10.80
  -4  -8   3   31.74    7.37
  -4  -8   3   30.37   11.40
   3   8  -3   29.74   12.74
   3   8  -3   24.05    8.46
  -3  -8   3   32.32    9.87
  -3  -8   3   42.28   10.90
   2   8  -3   17.46    4.50
   2   8  -3   20.64    9.89
   2   8  -3   13.22   11.15
  -2  -8   3   20.63    9.33
  -2  -8   3   12.20    8.29
   1   8  -3    3.08    9.12
   1   8  -3    4.06   13.32
  -1  -8   3    0.09    8.10
  -1  -8   3    8.64   10.48
  -1  -8   3  -10.24    6.69
   0   8  -3   -0.32   13.64
   0   8  -3    1.96    6.22
   0  -8   3   -5.46    8.05
   0  -8   3   -3.09    9.42
  -1   8  -3    9.95   14.38
  -1   8  -3  -12.86    7.84
   1  -8   3   -2.22    7.96
   1  -8   3    4.68   10.50
   1  -8   3   -1.52    6.13
  -2   8  -3    6.53    7.28
  -2   8  -3   30.25   14.80
   2  -8   3   21.05    8.83
   2  -8   3   14.95    6.87
   2  -8   3   21.72    8.03
  -3   8  -3   53.69    7.44
  -3   8  -3   38.80   11.48
  -3   8  -3   32.31   14.99
   3  -8   3   44.99   13.20
   3  -8   3   39.74   10.04
  -4   8  -3   19.71   14.68
  -4   8  -3   30.91   11.79
   4  -8   3   16.12    9.23
   4  -8   3   28.90   11.15
  -5   8  -3   -0.09   10.80
  -5   8  -3   -5.04   13.89
   5  -8   3    6.30    8.94
   5  -8   3   -6.92   10.58
  -6   8  -3   25.22   13.15
  -6   8  -3   30.14   16.71
   6  -8   3   43.34   13.95
   6  -8   3   51.25   14.81
  -7   8  -3   17.23   13.12
  -7   8  -3   -9.70   13.51
   7  -8   3  -20.23   10.74
   7  -8   3   -4.04   12.35
  -8   8  -3   59.33   20.56
  -8   8  -3   71.74   17.68
   8  -8   3   58.02   17.62
   8  -8   3   80.46   17.55
   9   7  -3  330.70   33.31
  -9  -7   3  313.14   31.45
  -9  -7   3  286.64   33.96
   8   7  -3   10.80   12.79
  -8  -7   3   -5.80    8.68
  -8  -7   3    3.49   14.09
   7   7  -3  334.08   77.85
   7   7  -3  328.98   31.13
  -7  -7   3  320.10   31.33
  -7  -7   3  365.50   31.41
   6   7  -3   -0.85   40.98
   6   7  -3   -2.15   10.80
  -6  -7   3   -2.97    9.62
  -6  -7   3    7.55   12.43
   5   7  -3  444.20   32.41
   5   7  -3  411.94   34.72
   5   7  -3  314.12   78.06
  -5  -7   3  437.78   31.91
  -5  -7   3  404.20   26.26
  -5  -7   3  440.87   30.45
   4   7  -3   14.69   42.97
   4   7  -3    6.64    8.49
   4   7  -3    6.03   10.25
  -4  -7   3    3.56    8.41
  -4  -7   3    3.38    8.62
  -4  -7   3    3.75    5.47
   3   7  -3  863.24   55.71
   3   7  -3  811.56   59.35
  -3  -7   3  824.71   54.80
  -3  -7   3  904.71   54.34
   2   7  -3    1.99    3.27
   2   7  -3    3.72   12.45
   2   7  -3   22.33    9.18
  -2  -7   3   -0.50    5.10
  -2  -7   3    0.54    5.80
   1   7  -3  570.50   41.65
   1   7  -3  555.54   38.75
  -1  -7   3  613.48   40.96
  -1  -7   3  523.54   36.54
  -1  -7   3  631.37   38.97
   0   7  -3  -10.03   12.03
   0   7  -3   -1.36    6.90
   0  -7   3   -2.31    4.97
   0  -7   3   -4.52    8.90
  -1   7  -3  577.96   37.89
  -1   7  -3  583.26   42.56
   1  -7   3  534.06   35.67
   1  -7   3  588.55   38.45
   1  -7   3  554.95   38.86
  -2   7  -3    6.23   11.98
  -2   7  -3    9.73    8.12
   2  -7   3    8.07    9.58
   2  -7   3   -2.92    5.93
   2  -7   3    0.60    7.87
  -3   7  -3  892.72   58.55
  -3   7  -3  995.66   55.35
  -3   7  -3  918.03   62.37
   3  -7   3  848.65   58.44
   3  -7   3 1012.96   60.09
   3  -7   3  815.89   57.60
  -4   7  -3   -3.56   11.33
  -4   7  -3   -0.32    2.53
  -4   7  -3    6.81    6.49
   4  -7   3   19.34    8.78
   4  -7   3   11.34    7.18
  -5   7  -3  412.76   35.32
  -5   7  -3  416.72   32.53
   5  -7   3  425.96   32.77
   5  -7   3  440.71   33.05
  -6   7  -3   -5.92   14.58
  -6   7  -3   -5.49    7.83
   6  -7   3    1.84    7.93
   6  -7   3   -3.67    9.95
  -7   7  -3  328.40   33.87
  -7   7  -3  249.20   28.37
   7  -7   3  326.02   30.19
   7  -7   3  334.10   27.70
  -8   7  -3    0.51    9.86
  -8   7  -3    2.24   13.57
   8  -7   3  -14.00    8.62
   8  -7   3   -3.00   11.58
  -9   7  -3  301.88   31.28
   9  -7   3  293.83   31.44
   9   6  -3   43.46   13.47
  -9  -6   3   72.95   16.15
  -9  -6   3   90.13   20.62
   8   6  -3   64.85   52.40
   8   6  -3   83.35   15.60
  -8  -6   3   68.74   14.56
  -8  -6   3   67.56   19.11
   7   6  -3   40.07   43.50
   7   6  -3   20.67    9.88
  -7  -6   3   25.28   14.10
  -7  -6   3   28.70   11.98
   6   6  -3    0.91   10.21
   6   6  -3   19.09   41.24
  -6  -6   3    7.92    9.28
  -6  -6   3   19.68   12.11
   5   6  -3   19.15   13.81
   5   6  -3   31.47    8.67
   5   6  -3   35.75   46.91
  -5  -6   3   27.41    4.75
  -5  -6   3   21.26    9.62
  -5  -6   3   35.48    9.90
   4   6  -3   13.79    9.70
   4   6  -3    2.21    8.50
   4   6  -3   -9.09   31.93
   4   6  -3   -0.92    9.06
  -4  -6   3   16.80    4.88
  -4  -6   3    0.50    6.27
  -4  -6   3   -0.87    6.96
   3   6  -3   64.23   15.12
   3   6  -3   48.72    8.84
  -3  -6   3   64.20    9.65
  -3  -6   3   55.42    9.75
   2   6  -3   44.35    3.96
   2   6  -3   31.45   13.36
   2   6  -3   49.54    9.63
  -2  -6   3   37.30    7.73
   1   6  -3  315.37   22.79
   1   6  -3  310.09   27.71
  -1  -6   3  307.06   21.34
  -1  -6   3  332.28   23.28
  -1  -6   3  305.67   23.93
   0   6  -3    2.02    7.04
   0   6  -3    1.99    7.74
   0  -6   3    1.08    6.42
   0  -6   3    2.79    7.94
  -1   6  -3  324.20   24.97
  -1   6  -3  329.59   27.15
   1  -6   3  359.94   25.14
   1  -6   3  329.44   25.20
   1  -6   3  351.84   22.64
  -2   6  -3   53.66   12.90
  -2   6  -3   34.93    7.52
   2  -6   3   41.63    9.22
   2  -6   3   36.27   10.10
   2  -6   3   62.50    8.58
  -3   6  -3   61.60    6.90
  -3   6  -3   52.07   13.40
  -3   6  -3   52.72    9.17
   3  -6   3   59.07   10.80
   3  -6   3   81.68   12.12
   3  -6   3   91.34   11.47
  -4   6  -3    7.84    8.08
  -4   6  -3   12.77   10.89
   4  -6   3    7.32    8.31
   4  -6   3    7.01    6.34
  -5   6  -3   18.97    9.94
  -5   6  -3   15.69   12.26
   5  -6   3   40.71   10.80
   5  -6   3   20.83   10.10
  -6   6  -3    7.06    7.57
  -6   6  -3   13.09   12.51
   6  -6   3   19.17   11.02
   6  -6   3    2.71   10.46
   6  -6   3  -32.70   37.49
  -7   6  -3   45.39   15.31
  -7   6  -3   51.08   13.48
   7  -6   3   34.43   12.05
   7  -6   3   26.13   12.65
   7  -6   3   -7.42   69.63
  -8   6  -3   82.04   16.47
  -8   6  -3   46.66   16.06
   8  -6   3   56.91   12.92
   8  -6   3  -26.20   70.60
   8  -6   3   73.63   16.11
  -9   6  -3   73.67   20.07
  -9   6  -3   72.95   15.06
   9  -6   3   58.94   17.26
   9  -6   3   10.39   62.24
  10   5  -3   -9.26   13.23
 -10  -5   3   -8.39   18.25
 -10  -5   3   11.54   10.90
   9   5  -3  543.49  111.06
   9   5  -3  510.56   42.10
  -9  -5   3  521.04   41.02
  -9  -5   3  551.08   44.23
   8   5  -3   10.28   44.31
   8   5  -3   34.31   13.51
  -8  -5   3   26.51   14.91
  -8  -5   3   23.47   12.27
   7   5  -3  468.45   34.72
   7   5  -3  462.54   90.80
  -7  -5   3  423.97   34.72
  -7  -5   3  418.84   32.99
   6   5  -3   -2.32    8.47
   6   5  -3   10.86   44.77
  -6  -5   3    1.66    8.49
  -6  -5   3  -20.67    8.03
   5   5  -3  307.72   25.18
   5   5  -3  260.22   69.43
   5   5  -3  258.83   23.96
  -5  -5   3  283.83   22.53
  -5  -5   3  303.88   24.19
   4   5  -3    8.38    7.50
   4   5  -3   -5.34   10.20
   4   5  -3   10.38    7.41
   4   5  -3    4.99   34.61
  -4  -5   3    8.11    7.69
  -4  -5   3   15.36    7.13
  -4  -5   3   12.49    4.29
   3   5  -3 1160.91   67.79
   3   5  -3 1030.77   70.03
   3   5  -3 1105.92   68.03
  -3  -5   3 1149.88   67.44
  -3  -5   3 1032.44   67.44
  -3  -5   3 1103.91   65.84
   2   5  -3   16.39   10.69
   2   5  -3   15.82    7.56
   2   5  -3   16.59    8.57
  -2  -5   3   28.00    5.97
  -2  -5   3    9.95    6.58
   1   5  -3 1066.64   65.54
   1   5  -3 1014.85   62.90
   1   5  -3  991.81   62.19
   1   5  -3 1006.14   62.30
  -1  -5   3  964.68   64.62
  -1  -5   3  947.04   61.87
  -1  -5   3 1017.28   62.04
  -1  -5   3 1025.40   60.58
  -1  -5   3 1045.55   63.28
   0   5  -3    1.56    4.79
   0   5  -3   -4.72    5.55
   0   5  -3   -4.42    5.98
   0   5  -3   -1.28   10.04
   0  -5   3    1.95    7.51
   0  -5   3   -0.84    3.99
   0  -5   3   10.21    6.95
   0  -5   3    3.00    6.05
  -1   5  -3  968.75   62.23
  -1   5  -3  994.61   63.47
  -1   5  -3  984.77   65.06
  -1   5  -3  952.28   62.06
   1  -5   3 1085.13   60.80
   1  -5   3 1074.08   62.39
   1  -5   3  990.11   64.20
   1  -5   3  997.80   62.99
   1  -5   3 1025.48   61.99
  -2   5  -3   17.18    6.49
  -2   5  -3   26.14    5.28
  -2   5  -3   -6.16   39.37
  -2   5  -3   16.13    8.34
  -2   5  -3   23.39   10.29
   2  -5   3   17.21    7.71
   2  -5   3   14.50    5.63
   2  -5   3   18.26    6.09
   2  -5   3   23.16    7.27
   2  -5   3   16.05    9.54
  -3   5  -3 1177.73   66.92
  -3   5  -3 1051.53   71.41
  -3   5  -3 1087.83   70.05
  -3   5  -3 1099.50   69.30
   3  -5   3 1159.42   71.29
   3  -5   3 1049.67   69.64
   3  -5   3 1185.34   69.80
   3  -5   3 1173.30   69.34
  -4   5  -3    7.75    7.23
  -4   5  -3   16.01    7.86
  -4   5  -3   10.64    9.39
  -4   5  -3  -14.02    8.13
   4  -5   3    4.34    7.89
   4  -5   3   17.25    7.88
   4  -5   3   16.17    7.32
  -5   5  -3  299.11   21.75
  -5   5  -3  277.97   23.49
  -5   5  -3  286.96   25.10
   5  -5   3  251.44   17.20
   5  -5   3  305.44   22.56
   5  -5   3  269.72   23.32
  -6   5  -3   -5.83   10.46
  -6   5  -3   -2.75   10.73
  -6   5  -3   -1.54    8.75
   6  -5   3  -15.73   35.89
   6  -5   3    7.89    8.97
   6  -5   3    1.22    9.16
  -7   5  -3  452.91   35.31
  -7   5  -3  427.09   32.72
  -7   5  -3  436.62   34.77
   7  -5   3  376.15   27.21
   7  -5   3  404.21   30.76
   7  -5   3  458.16   33.49
  -8   5  -3   26.26   15.51
  -8   5  -3   47.92   14.01
  -8   5  -3   41.55   17.13
   8  -5   3   18.80    9.34
   8  -5   3  -39.64   69.17
   8  -5   3   25.75   12.56
  -9   5  -3  524.51   44.99
  -9   5  -3  584.56   44.08
  -9   5  -3  515.23   41.32
   9  -5   3  492.05   39.48
 -10   5  -3    1.05   14.76
 -10   5  -3   -5.01   20.52
  10  -5   3    5.36   13.54
  10  -5   3   -7.15   88.73
  10   4  -3   25.37   66.63
  10   4  -3   20.86   15.22
 -10  -4   3   41.84   15.26
 -10  -4   3   24.86   18.29
   9   4  -3   28.34   10.97
   9   4  -3   28.26   52.56
  -9  -4   3   21.71   12.90
  -9  -4   3   83.57   19.12
   8   4  -3  204.21   22.99
   8   4  -3  184.62   72.73
  -8  -4   3  195.93   21.57
  -8  -4   3  205.34   23.90
   7   4  -3  218.98   21.18
   7   4  -3  153.43   13.40
   7   4  -3  215.82   71.30
  -7  -4   3  138.85   20.07
  -7  -4   3  196.31   19.26
   6   4  -3   50.76   11.51
   6   4  -3   79.52   49.03
  -6  -4   3   70.92   13.27
  -6  -4   3   57.57   10.01
   5   4  -3  206.60   62.22
   5   4  -3  179.02   18.40
  -5  -4   3  209.69   20.21
  -5  -4   3  224.52   18.83
   4   4  -3   33.27    8.94
   4   4  -3   30.47    7.83
   4   4  -3   10.46   32.52
   4   4  -3   31.31    8.86
   4   4  -3   31.68    9.43
  -4  -4   3   20.56    7.41
  -4  -4   3   36.34    7.62
  -4  -4   3   31.30    4.50
   3   4  -3   60.13   39.32
   3   4  -3  180.65   15.42
   3   4  -3  170.97   14.73
   3   4  -3  164.42   18.15
   3   4  -3  169.87   14.69
   3   4  -3  155.08   15.48
  -3  -4   3  158.90   14.85
  -3  -4   3  178.51   12.20
  -3  -4   3  180.83   13.44
  -3  -4   3  178.87   13.82
  -3  -4   3  186.85   18.10
   2   4  -3  122.33   12.37
   2   4  -3  146.94   16.87
   2   4  -3  149.33   13.72
   2   4  -3  114.82   11.12
   2   4  -3  123.48   12.25
  -2  -4   3  121.62   10.60
  -2  -4   3  129.78   14.93
  -2  -4   3  134.53   12.51
  -2  -4   3  123.44   11.83
   1   4  -3  443.76   31.01
   1   4  -3  436.11   27.49
   1   4  -3  373.68   28.23
   1   4  -3  424.55   27.64
  -1  -4   3  369.77   27.04
  -1  -4   3  391.95   29.88
  -1  -4   3  423.82   26.73
  -1  -4   3  424.92   25.65
   0   4  -3   -8.78    6.05
   0   4  -3   -9.78    5.45
   0   4  -3    4.93    5.70
   0   4  -3   -3.26    5.61
   0  -4   3   -7.31    4.84
   0  -4   3    3.87    8.22
   0  -4   3   -2.16    5.34
   0  -4   3   -8.31    6.43
  -1   4  -3  424.27   27.63
  -1   4  -3  399.02   29.15
  -1   4  -3  402.13   27.29
  -1   4  -3  430.92   28.66
   1  -4   3  400.55   26.49
   1  -4   3  431.65   27.10
   1  -4   3  379.69   28.06
   1  -4   3  410.01   25.77
   1  -4   3  428.19   29.90
  -2   4  -3  128.65   10.33
  -2   4  -3  111.80   15.17
  -2   4  -3  133.13   12.01
  -2   4  -3  124.26   12.12
  -2   4  -3  118.72   13.20
   2  -4   3  137.83   12.09
   2  -4   3  113.67   11.52
   2  -4   3  132.70   12.65
   2  -4   3  153.95   13.85
   2  -4   3  124.94   14.81
  -3   4  -3  177.51   15.14
  -3   4  -3  214.09   19.85
  -3   4  -3  188.57   16.10
  -3   4  -3  201.93   16.29
  -3   4  -3  181.76   12.99
  -3   4  -3  170.32   16.31
   3  -4   3  181.17   15.11
   3  -4   3  190.86   14.79
   3  -4   3  166.13   15.49
   3  -4   3  173.30   15.38
  -4   4  -3   43.86   10.91
  -4   4  -3   30.93    8.74
  -4   4  -3   29.33    7.64
  -4   4  -3   43.13    9.69
   4  -4   3   27.77    7.59
   4  -4   3   31.56    9.01
   4  -4   3   -0.58   40.26
   4  -4   3   39.96    8.51
  -5   4  -3  182.17   17.57
  -5   4  -3  211.77   18.57
  -5   4  -3  209.52   20.29
  -5   4  -3  221.84   21.63
   5  -4   3  180.10   17.77
   5  -4   3  185.69   14.50
   5  -4   3  206.81   17.60
  -6   4  -3   50.30   12.85
  -6   4  -3   86.69   11.52
  -6   4  -3   34.78   10.08
  -6   4  -3   57.20   13.61
   6  -4   3   53.53   10.25
   6  -4   3   60.37   11.27
   6  -4   3   62.86    8.52
   6  -4   3  -18.55   48.41
  -7   4  -3  142.61   21.08
  -7   4  -3  202.46   22.28
  -7   4  -3  185.11   19.27
   7  -4   3  179.62   14.64
   7  -4   3   16.43   59.58
   7  -4   3  164.38   17.27
   7  -4   3  143.34   15.56
  -8   4  -3  176.56   25.39
  -8   4  -3  205.62   25.70
  -8   4  -3  211.29   22.21
   8  -4   3  192.02   21.60
   8  -4   3  187.25   17.73
  -9   4  -3   39.76   14.72
  -9   4  -3   47.94   15.52
  -9   4  -3   15.28   13.62
   9  -4   3   38.25   15.00
   9  -4   3  -10.03   55.66
 -10   4  -3   36.39   15.18
 -10   4  -3   63.35   22.71
 -10   4  -3   30.23   29.69
  10  -4   3   21.31   88.51
  10  -4   3   26.40   15.01
  10   3  -3   20.47   83.63
  10   3  -3    9.16   10.39
 -10  -3   3   25.14   13.79
 -10  -3   3   18.26   14.17
   9   3  -3  220.94   23.63
   9   3  -3  230.69   87.89
  -9  -3   3  143.98   23.66
  -9  -3   3  154.79   20.93
   8   3  -3   12.34   52.58
   8   3  -3   -0.04   10.57
  -8  -3   3    7.85   10.53
  -8  -3   3   16.00   13.90
   7   3  -3  274.74   17.29
   7   3  -3  255.60   24.99
   7   3  -3  366.45   82.83
  -7  -3   3  298.34   25.16
  -7  -3   3  296.96   27.85
   6   3  -3   -1.67    8.01
   6   3  -3    3.34   37.74
  -6  -3   3    0.73    8.83
  -6  -3   3   -7.50    4.56
   5   3  -3 1310.94   76.31
   5   3  -3 1284.89  123.94
  -5  -3   3 1094.95   78.71
  -5  -3   3 1295.45   75.42
  -5  -3   3 1185.67   76.35
   4   3  -3  157.87   15.70
   4   3  -3  125.93   48.83
   4   3  -3  158.44   14.66
   4   3  -3  176.87   17.56
  -4  -3   3  179.75   16.28
  -4  -3   3  168.36   17.91
  -4  -3   3  158.69   14.58
  -4  -3   3  178.03   14.66
   3   3  -3 1730.52  108.35
   3   3  -3 1827.93  107.10
   3   3  -3 1836.09  107.14
  -3  -3   3 1797.39  106.86
  -3  -3   3 1741.36  108.61
  -3  -3   3 1739.50  106.63
  -3  -3   3 1891.87  106.73
  -3  -3   3 1839.39  104.20
  -3  -3   3 1723.98  105.15
   2   3  -3  190.08   13.02
   2   3  -3  162.88   15.64
   2   3  -3  170.66   15.22
   2   3  -3  153.25   13.74
   2   3  -3  168.11   13.62
  -2  -3   3  149.21   12.38
  -2  -3   3  165.73   12.91
  -2  -3   3  157.22   11.50
  -2  -3   3  144.76   16.21
  -2  -3   3  162.07   12.37
   1   3  -3 1128.64   71.73
   1   3  -3 1123.69   73.38
   1   3  -3 1309.32   71.93
   1   3  -3 1207.34   72.47
  -1  -3   3 1238.48   71.84
  -1  -3   3 1113.30   73.54
  -1  -3   3 1242.62   70.44
   0   3  -3   -4.72    5.05
   0   3  -3    4.62    4.21
   0   3  -3    0.09    5.99
   0   3  -3    5.82    6.35
   0  -3   3   10.89    6.07
   0  -3   3    1.14    6.38
   0  -3   3    2.42    2.04
   0  -3   3   -4.62    2.38
   0  -3   3   -0.38    4.77
   0  -3   3    4.02    3.50
  -1   3  -3 1168.86   71.92
  -1   3  -3 1207.41   69.78
  -1   3  -3 1167.86   70.21
  -1   3  -3 1147.45   69.90
  -1   3  -3 1117.68   67.92
   1  -3   3 1162.94   70.44
   1  -3   3 1109.31   68.78
   1  -3   3 1234.73   69.59
   1  -3   3 1279.10   71.71
   1  -3   3 1094.51   69.72
  -2   3  -3  148.42   13.38
  -2   3  -3  194.15   12.54
  -2   3  -3  166.74   13.62
  -2   3  -3  164.09   16.73
  -2   3  -3  179.54   14.16
  -2   3  -3  180.45   14.73
   2  -3   3  197.97   17.33
   2  -3   3  154.68   12.99
   2  -3   3  196.43   14.32
   2  -3   3  152.94   13.94
   2  -3   3  168.83   13.23
  -3   3  -3 1871.61  103.45
  -3   3  -3 1657.44  103.44
  -3   3  -3 1786.30  105.31
  -3   3  -3 1758.94  103.24
  -3   3  -3 1752.27  101.96
  -3   3  -3 1854.59  103.49
   3  -3   3 1631.67  101.91
   3  -3   3 1590.13  103.06
   3  -3   3 1819.50  103.89
   3  -3   3 1690.44  102.78
   3  -3   3 1659.52  102.98
  -4   3  -3  172.42   17.74
  -4   3  -3  159.87   14.40
  -4   3  -3  170.91   16.51
  -4   3  -3  139.91   14.55
   4  -3   3  183.24   14.10
   4  -3   3  181.37   16.62
   4  -3   3  189.07   14.17
   4  -3   3  163.42   10.68
   4  -3   3  190.82   12.96
   4  -3   3  169.54   13.80
  -5   3  -3 1291.69   77.86
  -5   3  -3 1324.76   80.25
  -5   3  -3 1231.06   78.93
  -5   3  -3 1211.11   76.98
   5  -3   3 1320.68   77.12
   5  -3   3 1300.54   78.22
   5  -3   3 1245.50   76.06
  -6   3  -3    2.50   10.63
  -6   3  -3   -4.85    6.11
  -6   3  -3   12.22   10.85
  -6   3  -3    9.69    7.71
   6  -3   3    3.81    5.95
   6  -3   3   -1.16   45.79
   6  -3   3   -3.48    7.64
   6  -3   3    0.15    6.44
  -7   3  -3  256.98   26.39
  -7   3  -3  321.33   29.46
  -7   3  -3  278.67   20.94
  -7   3  -3  297.90   25.22
   7  -3   3  296.64   21.90
   7  -3   3  312.44   21.99
   7  -3   3  292.35   23.39
  -8   3  -3    5.85   13.66
  -8   3  -3    2.29   10.15
  -8   3  -3  -10.43   13.58
   8  -3   3    4.38    6.47
   8  -3   3   18.18   67.47
   8  -3   3    4.02   10.18
   8  -3   3    7.59    8.31
  -9   3  -3  164.11   23.96
  -9   3  -3  167.32   21.40
  -9   3  -3  197.90   26.94
   9  -3   3  155.34   20.77
   9  -3   3  176.68   17.93
 -10   3  -3   17.84   19.37
 -10   3  -3   27.63   15.38
 -10   3  -3   41.91   15.21
  10  -3   3   -2.48   84.12
  10  -3   3    4.49   13.81
  10   2  -3   45.67   13.30
  10   2  -3   17.36   74.65
 -10  -2   3   42.70   16.54
 -10  -2   3   67.67   15.77
   9   2  -3  168.15   85.21
   9   2  -3  154.41   18.75
   9   2  -3  147.41   18.73
  -9  -2   3  145.86   23.30
  -9  -2   3  161.49   18.57
  -9  -2   3  140.89   15.75
   8   2  -3   84.98   61.22
   8   2  -3   93.69   15.40
  -8  -2   3   58.25   16.47
  -8  -2   3   67.12   12.74
   7   2  -3  319.50   80.17
   7   2  -3  274.94   24.61
   7   2  -3  267.84   17.36
  -7  -2   3  266.92   26.77
  -7  -2   3  292.84   24.31
   6   2  -3   32.00    4.46
   6   2  -3   20.96    8.81
   6   2  -3   30.34   42.87
  -6  -2   3   29.64   10.97
  -6  -2   3   46.39    8.24
  -6  -2   3   38.76   10.88
   5   2  -3  553.65   73.82
   5   2  -3  500.87   30.37
   5   2  -3  527.80   34.30
  -5  -2   3  499.17   34.77
  -5  -2   3  477.72   34.56
  -5  -2   3  474.46   33.09
   4   2  -3  643.52   38.59
   4   2  -3  646.64   41.18
   4   2  -3  652.54   81.85
   4   2  -3  620.35   40.34
   4   2  -3  614.79   41.67
  -4  -2   3  665.08   41.78
  -4  -2   3  652.93   42.29
  -4  -2   3  656.09   40.45
  -4  -2   3  658.34   41.04
   3   2  -3  598.20   37.95
   3   2  -3  583.42   38.24
   3   2  -3  447.61   72.41
   3   2  -3  634.00   38.64
   3   2  -3  658.54   36.57
   3   2  -3  633.96   39.41
  -3  -2   3  620.90   38.45
  -3  -2   3  527.31   37.59
  -3  -2   3  667.29   39.80
  -3  -2   3  611.17   38.10
   2   2  -3  339.44   22.40
   2   2  -3  339.09   22.60
   2   2  -3  340.69   22.48
   2   2  -3  361.64   24.52
  -2  -2   3  342.16   21.72
  -2  -2   3  359.25   22.26
  -2  -2   3  330.18   24.45
  -2  -2   3  343.88   22.31
  -2  -2   3  354.01   22.72
  -2  -2   3  343.50   20.77
   1   2  -3  238.74   15.73
   1   2  -3  252.33   16.72
   1   2  -3  258.78   16.90
   1   2  -3  241.45   15.92
   1   2  -3  260.14   18.59
  -1  -2   3  269.04   16.67
  -1  -2   3  261.02   19.12
  -1  -2   3  263.06   17.05
  -1  -2   3  243.99   16.57
  -1  -2   3  278.44   15.87
   0   2  -3    7.89    3.41
   0   2  -3   -2.96    4.92
   0   2  -3   -3.20    6.10
   0   2  -3   -0.84    3.38
   0  -2   3    0.60    2.28
   0  -2   3   -5.74    2.90
   0  -2   3   -3.12    4.05
   0  -2   3    0.28    3.07
  -1   2  -3  245.51   17.04
  -1   2  -3  308.23   19.95
  -1   2  -3  252.09   15.97
  -1   2  -3  259.02   17.16
  -1   2  -3  273.14   16.50
  -1   2  -3  234.73   16.87
  -1   2  -3  275.15   16.87
   1  -2   3  269.56   17.04
   1  -2   3  252.28   17.65
   1  -2   3  267.89   16.59
   1  -2   3  231.56   19.06
   1  -2   3  230.97   16.62
  -2   2  -3  355.98   22.31
  -2   2  -3  353.21   22.62
  -2   2  -3  337.47   24.90
  -2   2  -3  329.11   22.73
  -2   2  -3  357.42   22.78
  -2   2  -3  363.76   22.05
   2  -2   3  362.39   22.98
   2  -2   3  351.27   22.51
   2  -2   3  347.16   22.31
   2  -2   3  358.17   22.12
   2  -2   3  313.97   21.30
   2  -2   3  312.32   21.73
  -3   2  -3  627.33   39.40
  -3   2  -3  630.40   39.69
  -3   2  -3  636.26   40.49
  -3   2  -3  635.86   39.04
  -3   2  -3  631.22   41.67
   3  -2   3  600.38   38.81
   3  -2   3  633.21   37.56
   3  -2   3  618.14   40.12
   3  -2   3  692.93   39.10
   3  -2   3  623.81   38.72
   3  -2   3  633.67   39.59
  -4   2  -3  643.16   39.87
  -4   2  -3  464.74   72.44
  -4   2  -3  610.12   41.31
  -4   2  -3  642.07   38.94
  -4   2  -3  674.05   39.73
   4  -2   3  681.20   39.65
   4  -2   3  654.75   38.83
   4  -2   3  623.90   38.87
   4  -2   3  592.96   39.75
   4  -2   3  626.25   40.96
  -5   2  -3  537.57   33.00
  -5   2  -3  489.29   36.21
  -5   2  -3  521.78   34.40
   5  -2   3  504.31   33.84
   5  -2   3  535.67   33.43
   5  -2   3  531.53   34.24
   5  -2   3  508.87   32.87
  -6   2  -3   38.02    8.92
  -6   2  -3   41.16   10.21
  -6   2  -3   21.62    6.25
   6  -2   3   -2.05   31.47
   6  -2   3   32.17    6.49
   6  -2   3   48.92    9.83
   6  -2   3   32.19    7.77
  -7   2  -3  291.73   24.05
  -7   2  -3  276.21   19.37
  -7   2  -3  258.74   26.61
   7  -2   3  280.23   21.94
   7  -2   3  249.67   20.57
   7  -2   3  267.38   19.34
  -8   2  -3   70.05   17.56
  -8   2  -3   72.28   12.22
   8  -2   3   86.48   11.93
   8  -2   3   75.28   13.54
   8  -2   3   58.91    7.75
   8  -2   3  -34.67   57.20
  -9   2  -3  145.31   18.99
  -9   2  -3  126.70   23.47
   9  -2   3   10.67   70.72
   9  -2   3  147.79   19.06
   9  -2   3  142.14   16.65
 -10   2  -3   52.67   16.28
 -10   2  -3   45.59   21.24
  10  -2   3   46.22   14.18
  10  -2   3    8.73   57.60
  10  -2   3   66.37   16.23
  10   1  -3   33.93   80.46
  10   1  -3   36.80   12.19
 -10  -1   3   34.94   11.80
 -10  -1   3   27.96   18.01
   9   1  -3  284.41   27.92
   9   1  -3  269.33   25.53
   9   1  -3  278.75  102.93
  -9  -1   3  294.40   31.76
  -9  -1   3  298.94   27.31
   8   1  -3   12.10    8.98
   8   1  -3   30.88   10.72
   8   1  -3  -13.94   38.29
  -8  -1   3    9.68    7.30
  -8  -1   3   16.25   14.18
  -8  -1   3   10.48    8.25
   7   1  -3   49.42   51.97
   7   1  -3   80.04    8.63
   7   1  -3   68.09   11.18
  -7  -1   3   80.24   15.44
  -7  -1   3   90.91   10.40
  -7  -1   3   79.92   12.11
   6   1  -3    8.11   37.87
   6   1  -3   -3.56    7.10
   6   1  -3   -5.32    3.91
  -6  -1   3   -2.86    6.28
  -6  -1   3   -5.90    7.92
  -6  -1   3  -12.54    8.52
   5   1  -3 1032.48   62.86
   5   1  -3  959.31   60.40
   5   1  -3 1103.43  111.65
  -5  -1   3 1089.28   63.14
  -5  -1   3  940.89   61.99
  -5  -1   3 1008.87   63.55
   4   1  -3   60.09    6.58
   4   1  -3   59.59    8.05
   4   1  -3   66.58   10.38
   4   1  -3   45.45   32.85
   4   1  -3   62.24    8.39
  -4  -1   3   70.35    9.05
  -4  -1   3   65.39   10.46
  -4  -1   3   73.71    8.86
  -4  -1   3   38.04   31.82
  -4  -1   3   69.20    9.22
   3   1  -3  825.89   48.99
   3   1  -3  831.19   50.52
   3   1  -3  851.08   49.96
   3   1  -3  827.59   84.16
   3   1  -3  798.67   50.17
   3   1  -3  834.27   50.26
  -3  -1   3  830.18   50.44
  -3  -1   3  883.35   50.21
  -3  -1   3  789.98   49.61
  -3  -1   3  740.00   50.27
   2   1  -3  321.21   20.62
   2   1  -3  278.85   19.59
   2   1  -3  311.13   19.38
   2   1  -3  306.32   20.14
   2   1  -3  295.69   19.60
   2   1  -3  201.40   49.48
  -2  -1   3  307.95   19.39
  -2  -1   3  292.23   19.51
  -2  -1   3  333.87   20.18
  -2  -1   3  352.17   21.43
  -2  -1   3  301.61   19.81
   1   1  -3 4421.67  257.50
   1   1  -3 4153.04  258.57
   1   1  -3 4349.47  257.76
   1   1  -3 4534.59  257.65
   1   1  -3 4421.38  257.56
   1   1  -3 4737.32  257.86
  -1  -1   3 4391.16  257.48
  -1  -1   3 4147.28  257.77
  -1  -1   3 4613.75  258.70
  -1  -1   3 4248.01  257.51
  -1  -1   3 4720.36  257.73
   0   1  -3    2.22    2.10
   0   1  -3   -2.05    2.10
   0   1  -3    6.18    4.80
   0   1  -3   -0.66    2.16
   0  -1   3    0.81    1.66
   0  -1   3   -0.13    3.44
   0  -1   3   -6.40    2.80
   0  -1   3   -1.15    1.63
   0  -1   3   -1.12    2.28
  -1   1  -3 4568.57  264.51
  -1   1  -3 4285.20  262.95
  -1   1  -3 4345.87  262.84
  -1   1  -3 4320.22  263.15
  -1   1  -3 4980.50  263.35
  -1   1  -3 4403.36  263.30
   1  -1   3 4301.83  263.25
   1  -1   3 4652.76  262.76
   1  -1   3 4751.21  262.97
   1  -1   3 4902.79  263.49
   1  -1   3 4248.76  262.99
  -2   1  -3  318.29   19.57
  -2   1  -3  291.93   19.63
  -2   1  -3  262.66   19.11
  -2   1  -3  304.63   20.03
  -2   1  -3  315.91   20.02
  -2   1  -3  311.31   20.89
   2  -1   3  328.64   19.94
   2  -1   3  311.18   21.17
   2  -1   3  339.80   19.71
   2  -1   3  308.27   19.99
   2  -1   3  324.14   19.16
   2  -1   3  312.71   19.47
  -3   1  -3  823.44   48.40
  -3   1  -3  878.37   50.85
  -3   1  -3  804.37   49.66
  -3   1  -3  738.61   49.23
  -3   1  -3  740.96   47.94
   3  -1   3  774.64   49.22
   3  -1   3  811.64   49.56
   3  -1   3  846.39   49.26
   3  -1   3  845.96   51.10
   3  -1   3  889.30   48.41
  -4   1  -3   63.46   40.84
  -4   1  -3   54.85    4.63
  -4   1  -3   59.35    7.45
  -4   1  -3   67.80    9.74
  -4   1  -3   62.98    7.07
  -4   1  -3   71.64    8.77
   4  -1   3   54.92    7.92
   4  -1   3   50.15    7.04
   4  -1   3  -15.18   32.64
   4  -1   3   62.53    9.76
   4  -1   3   62.48    7.46
   4  -1   3   67.41    5.97
  -5   1  -3  947.14   60.32
  -5   1  -3 1045.72   62.98
  -5   1  -3  973.15   58.91
  -5   1  -3  964.56  105.26
   5  -1   3  984.16   58.20
   5  -1   3 1020.93   60.10
   5  -1   3  985.32   60.60
   5  -1   3  918.09   59.68
  -6   1  -3    0.29    9.65
  -6   1  -3   -8.66    4.24
  -6   1  -3   -3.14    4.64
   6  -1   3    7.39    7.46
   6  -1   3    1.06   28.73
   6  -1   3    2.06    3.95
  -7   1  -3   78.65   15.73
  -7   1  -3   70.37    8.37
  -7   1  -3   96.44   12.65
   7  -1   3   71.67    7.32
   7  -1   3  -29.45   43.71
   7  -1   3   66.18   11.98
  -8   1  -3   14.04   11.63
  -8   1  -3    9.66    9.89
   8  -1   3   22.44    9.34
   8  -1   3   18.44   10.97
   8  -1   3   15.03    4.64
   8  -1   3    7.45   57.00
  -9   1  -3  319.92   27.65
  -9   1  -3  286.85   31.89
   9  -1   3  273.71   25.19
   9  -1   3  291.82   26.80
 -10   1  -3   50.36   16.99
 -10   1  -3   48.29   13.01
  10  -1   3   49.37   14.73
  10  -1   3   48.21   13.60
  10  -1   3   -1.22   71.30
  11   0  -3    8.93   89.58
  10   0  -3  -18.26   74.56
  10   0  -3   29.08   15.10
 -10   0   3   -0.84   17.14
 -10   0   3    2.01   12.34
   9   0  -3   82.97   13.80
   9   0  -3   89.36   81.76
   9   0  -3  116.38   18.30
  -9   0   3  121.07   15.40
  -9   0   3   64.53   18.83
   8   0  -3   21.25   62.91
   8   0  -3   25.31   11.05
   8   0  -3   28.54   11.26
  -8   0   3   23.01   10.36
  -8   0   3   30.57   11.90
  -8   0   3   25.97    6.86
   7   0  -3  878.76   59.10
   7   0  -3  965.39  124.77
   7   0  -3  873.30   58.67
  -7   0   3  955.07   61.38
  -7   0   3  894.17   58.39
  -7   0   3  924.45   55.81
  -7   0   3  947.10   58.85
   6   0  -3   55.44   39.06
   6   0  -3   51.62   10.28
   6   0  -3   65.15   11.12
  -6   0   3   53.89    7.49
  -6   0   3   54.21   11.74
  -6   0   3   54.59    9.73
  -6   0   3   54.79    9.54
   5   0  -3  301.56   21.50
   5   0  -3  290.59   65.99
  -5   0   3  288.72   22.74
  -5   0   3  271.01   20.39
  -5   0   3  262.78   18.97
  -5   0   3  277.69   20.61
   4   0  -3   54.98   38.85
   4   0  -3   58.84    9.03
   4   0  -3   46.41    7.41
   4   0  -3   63.69    7.86
  -4   0   3   60.07    9.21
  -4   0   3   24.20   38.87
  -4   0   3   59.59    7.75
  -4   0   3   59.15    8.24
  -4   0   3   47.85    6.81
  -4   0   3   55.85    6.83
   3   0  -3 1416.31  115.24
   3   0  -3 1307.25   78.70
   3   0  -3 1310.23   78.32
   3   0  -3 1238.18   79.20
  -3   0   3 1401.08   78.23
  -3   0   3 1204.03   79.11
  -3   0   3 1326.75   77.98
  -3   0   3 1230.93   78.18
  -3   0   3 1427.20   78.60
   2   0  -3  340.03   20.01
   2   0  -3  305.71   20.98
   2   0  -3  332.65   20.67
   2   0  -3  304.05   21.27
   2   0  -3  300.69   52.52
   2   0  -3  340.61   20.92
  -2   0   3  336.32   20.93
  -2   0   3  243.72   53.54
  -2   0   3  309.55   20.97
  -2   0   3  364.87   21.63
  -2   0   3  352.15   20.98
  -2   0   3  344.78   20.85
   1   0  -3 2128.79  121.15
   1   0  -3 1988.88  121.01
   1   0  -3 2070.55  121.56
   1   0  -3 1818.78  121.47
   1   0  -3 2157.61  121.52
   1   0  -3 2171.71  121.25
  -1   0   3 2083.22  121.63
  -1   0   3 2093.25  121.52
  -1   0   3 2010.98  121.41
  -1   0   3 2126.42  121.03
  -1   0   3 2186.28  120.99
   0   0  -3   -2.17    2.28
   0   0  -3    4.54    2.30
   0   0  -3   -0.01    1.92
   0   0  -3   -3.33    2.79
   0   0  -3    3.48    1.86
   0   0  -3   -3.81    1.52
   0   0   3   -0.37    2.90
   0   0   3    1.48    2.86
   0   0   3    6.45    3.32
   0   0   3    3.09    2.35
   0   0   3    2.82    2.77
   0   0   3   -0.19    2.38
  -1   0  -3 2055.59  126.48
  -1   0  -3 2112.18  127.00
  -1   0  -3 2314.23  125.89
  -1   0  -3 2142.40  126.53
  -1   0  -3 2266.50  126.46
  -1   0  -3 2136.97  126.26
  -1   0  -3 2188.44  125.80
   1   0   3 2177.13  126.45
   1   0   3 2127.95  126.25
   1   0   3 2146.53  126.51
   1   0   3 1976.01  125.64
   1   0   3 2330.00  126.69
   1   0   3 2150.44  127.03
  -2   0  -3  316.80   20.24
  -2   0  -3  338.83   20.53
  -2   0  -3  315.56   19.17
  -2   0  -3  332.92   20.13
  -2   0  -3  371.66   22.63
  -2   0  -3  310.97   20.60
   2   0   3  320.54   22.24
   2   0   3  349.03   20.88
   2   0   3  342.09   20.37
   2   0   3  304.83   20.33
   2   0   3  300.77   20.09
  -3   0  -3 1221.67   78.38
  -3   0  -3 1328.36   78.40
  -3   0  -3 1271.35   80.03
  -3   0  -3 1442.97   78.23
   3   0   3 1313.59   78.42
   3   0   3 1282.51   80.13
   3   0   3 1344.43   78.18
  -4   0  -3   51.98    8.81
  -4   0  -3   59.13   33.79
  -4   0  -3   61.58    7.26
  -4   0  -3   43.34    6.24
  -4   0  -3   50.05    7.37
   4   0   3   56.27    6.76
   4   0   3   56.17    7.59
   4   0   3   -3.76   28.61
   4   0   3   38.74    9.70
  -5   0  -3  264.74   20.51
  -5   0  -3  271.52   18.88
  -5   0  -3  339.14   64.40
  -5   0  -3  259.99   23.26
   5   0   3  300.83   20.36
   5   0   3  298.98   21.09
   5   0   3  280.58   17.10
  -6   0  -3   38.81   12.71
  -6   0  -3   51.10    7.04
  -6   0  -3   36.33    8.79
   6   0   3   54.16    9.55
   6   0   3   16.03   29.28
   6   0   3   48.27    4.48
  -7   0  -3  861.59   61.39
  -7   0  -3  947.52   54.15
  -7   0  -3  891.38   58.44
   7   0   3  886.20   58.62
   7   0   3  922.29   53.85
  -8   0  -3   43.30   13.56
  -8   0  -3   44.90   11.62
   8   0   3   41.67   11.77
   8   0   3   21.78   44.87
  -9   0  -3  104.77   21.60
  -9   0  -3  130.07   15.70
   9   0   3   77.57   15.49
   9   0   3   23.77   65.23
 -10   0  -3   -9.28   16.50
 -10   0  -3    6.82   12.81
  10   0   3  -26.89   77.13
  10   0   3    8.05   12.46
  11   0   3   25.12   14.33
  11   0   3   -1.03   82.94
  11   0   3   81.53   17.68
  10  -1  -3   84.24   17.90
  10  -1  -3   22.94   80.76
 -10   1   3   46.18   14.73
 -10   1   3   67.71   18.21
   9  -1  -3   61.11   12.78
   9  -1  -3   70.74   14.11
   9  -1  -3  101.06   83.35
  -9   1   3  102.06   15.74
  -9   1   3   34.41   18.40
   8  -1  -3    2.91   10.62
   8  -1  -3    0.92   43.88
   8  -1  -3    2.95   10.46
  -8   1   3    3.39    4.57
  -8   1   3    8.32    7.84
  -8   1   3   -7.01   13.05
   7  -1  -3  371.04   27.92
   7  -1  -3  381.54   88.48
   7  -1  -3  340.46   28.39
  -7   1   3  357.27   27.60
  -7   1   3  366.39   30.62
  -7   1   3  362.21   23.42
  -7   1   3  375.29   26.59
   6  -1  -3   40.27    8.61
   6  -1  -3   37.73    9.29
   6  -1  -3   59.12   49.05
  -6   1   3   42.04    7.80
  -6   1   3   32.25    9.34
  -6   1   3   31.31    5.36
  -6   1   3   48.37    8.92
   5  -1  -3  767.63   96.16
   5  -1  -3  680.88   43.21
   5  -1  -3  644.49   43.38
  -5   1   3  666.41   44.44
  -5   1   3  608.23   42.27
  -5   1   3  736.65   41.70
  -5   1   3  621.79   40.41
   4  -1  -3  496.18   31.91
   4  -1  -3  522.25   33.44
   4  -1  -3  478.02   33.43
   4  -1  -3  533.28   32.63
   4  -1  -3  552.34   71.44
  -4   1   3  484.43   30.40
  -4   1   3  494.26   33.69
  -4   1   3  508.37   31.80
  -4   1   3  479.21   31.47
  -4   1   3  466.48   30.58
  -4   1   3  471.10   76.76
   3  -1  -3  966.94   61.23
   3  -1  -3  956.68   61.57
   3  -1  -3 1003.51   60.20
   3  -1  -3 1098.62  101.62
   3  -1  -3  988.67   60.67
  -3   1   3 1086.89   61.93
  -3   1   3  981.72   58.79
  -3   1   3  971.42   60.44
  -3   1   3  946.56   59.51
  -3   1   3 1035.31   60.38
  -3   1   3 1057.57   59.23
  -3   1   3  966.21   95.65
   2  -1  -3  221.16   15.85
   2  -1  -3  244.32   17.40
   2  -1  -3  245.82   16.23
   2  -1  -3  227.62   17.15
   2  -1  -3  243.08   15.80
   2  -1  -3  246.33   41.66
  -2   1   3  206.63   44.09
  -2   1   3  264.34   15.30
  -2   1   3  229.20   15.57
  -2   1   3  243.75   15.88
  -2   1   3  247.23   16.11
   1  -1  -3 2297.34  146.76
   1  -1  -3 2673.22  145.66
   1  -1  -3 2505.33  145.53
   1  -1  -3 2395.95  145.86
   1  -1  -3 2489.73  145.84
   1  -1  -3 2178.62  145.66
   1  -1  -3 2482.81  167.28
  -1   1   3 2762.10  146.01
  -1   1   3 2502.36  145.87
  -1   1   3 2667.87  145.88
  -1   1   3 2524.18  145.49
  -1   1   3 2494.60  145.45
   0  -1  -3    1.21    3.33
   0  -1  -3    0.28    0.99
   0  -1  -3   -1.29    0.92
   0  -1  -3    0.11    2.82
   0  -1  -3   -1.15    1.94
   0  -1  -3    0.41    2.89
   0  -1  -3    3.99    2.98
   0  -1  -3   -2.28    2.75
   0  -1  -3  -18.46   11.97
   0   1   3   -0.23    2.70
   0   1   3    1.18    3.70
   0   1   3    1.87    3.29
   0   1   3   -2.61    3.31
  -1  -1  -3 2523.11  151.73
  -1  -1  -3 2644.61  151.38
  -1  -1  -3 2526.00  152.55
  -1  -1  -3 2650.99  151.83
  -1  -1  -3 2614.74  151.42
  -1  -1  -3 2526.24  150.95
  -1  -1  -3 2633.62  150.98
   1   1   3 2769.04  150.79
   1   1   3 2600.35  151.80
   1   1   3 2575.12  151.73
   1   1   3 2510.31  151.37
   1   1   3 2597.48  151.84
   1   1   3 2606.63  151.77
   1   1   3 2528.91  151.46
  -2  -1  -3  227.58   15.15
  -2  -1  -3  179.69   13.74
  -2  -1  -3  246.13   15.59
  -2  -1  -3  235.01   14.95
  -2  -1  -3  217.42   16.58
  -2  -1  -3  249.36   14.63
   2   1   3  238.60   14.01
   2   1   3  199.15   17.36
   2   1   3  248.28   14.78
   2   1   3  246.27   14.77
   2   1   3  209.45   15.21
  -3  -1  -3  915.68   59.31
  -3  -1  -3  905.25   79.15
  -3  -1  -3 1032.95   59.65
  -3  -1  -3 1031.50   61.52
  -3  -1  -3 1066.62   59.89
   3   1   3  970.78   59.31
   3   1   3  978.22   61.39
   3   1   3 1002.14   58.70
   3   1   3  976.40   59.60
   3   1   3 1039.04   59.41
  -4  -1  -3  505.32   57.21
  -4  -1  -3  482.68   30.13
  -4  -1  -3  416.10   29.94
  -4  -1  -3  457.28   29.24
  -4  -1  -3  468.40   31.99
   4   1   3  460.62   28.45
   4   1   3  475.34   29.30
   4   1   3  517.80   30.43
   4   1   3  463.95   29.68
   4   1   3  414.64   31.64
  -5  -1  -3  636.44   42.22
  -5  -1  -3  794.61   81.42
  -5  -1  -3  678.08   45.31
   5   1   3  664.53   42.06
   5   1   3  669.87   38.95
   5   1   3  681.72   41.97
   5   1   3  609.91   39.97
  -6  -1  -3   50.36   39.36
  -6  -1  -3   47.15   11.08
  -6  -1  -3   23.04    8.34
   6   1   3   39.72    3.55
   6   1   3   39.58    8.65
   6   1   3   49.93    5.84
   6   1   3   40.34    3.60
   6   1   3  -13.51   33.98
  -7  -1  -3  307.88   28.02
  -7  -1  -3  349.08   26.57
   7   1   3  331.44   26.53
   7   1   3  359.77   22.27
  -8  -1  -3   -1.89    9.43
  -8  -1  -3   -6.52    9.36
   8   1   3   -1.37    9.19
   8   1   3    3.26   48.86
   8   1   3   -2.07    4.03
  -9  -1  -3   63.18   16.52
  -9  -1  -3   48.54   13.43
   9   1   3  -16.88   56.61
   9   1   3   71.91   14.37
 -10  -1  -3   61.48   15.21
 -10  -1  -3   41.15   20.67
  10   1   3   75.19   15.91
  10   1   3  -15.35   56.44
  10  -2  -3   21.50   83.43
  10  -2  -3   46.87   16.95
 -10   2   3   64.18   21.17
 -10   2   3   69.21   16.29
   9  -2  -3  174.82   19.10
   9  -2  -3  106.15   86.52
   9  -2  -3  160.30   21.77
  -9   2   3  185.22   21.24
  -9   2   3  199.43   24.97
   8  -2  -3   34.20   69.30
   8  -2  -3   10.97    9.57
   8  -2  -3   -1.12   10.60
  -8   2   3    5.74    8.02
  -8   2   3   21.47   14.41
   7  -2  -3  372.84   26.90
   7  -2  -3  302.08   25.76
   7  -2  -3  244.71   77.81
  -7   2   3  338.74   26.72
  -7   2   3  295.82   22.73
  -7   2   3  307.93   29.29
   6  -2  -3   -0.65    7.34
   6  -2  -3   -7.34   47.24
   6  -2  -3    5.79    5.99
  -6   2   3    6.09    7.02
  -6   2   3    4.33    9.87
   5  -2  -3  361.51   26.59
   5  -2  -3  337.26   25.97
   5  -2  -3  392.34   77.89
  -5   2   3  388.23   27.10
  -5   2   3  379.29   25.62
  -5   2   3  354.88   22.06
   4  -2  -3   40.83    7.07
   4  -2  -3   44.78    9.19
   4  -2  -3   54.30   10.19
   4  -2  -3   43.42    8.06
   4  -2  -3   51.19   40.94
  -4   2   3   66.10   43.87
  -4   2   3   59.22    8.13
  -4   2   3   47.24    5.94
  -4   2   3   52.09    8.05
  -4   2   3   41.38    9.65
   3  -2  -3  785.16   50.08
   3  -2  -3  825.21   51.76
   3  -2  -3  839.38   49.30
   3  -2  -3  803.19   50.59
   3  -2  -3  956.38   90.01
   3  -2  -3  772.38   51.38
  -3   2   3  810.52   86.26
  -3   2   3  844.24   48.63
  -3   2   3  844.68   50.26
  -3   2   3  787.59   50.21
   2  -2  -3  131.39   11.85
   2  -2  -3  118.53   34.93
   2  -2  -3  127.13   12.58
   2  -2  -3   98.83    9.84
   2  -2  -3  108.48    9.42
   2  -2  -3  108.75   10.26
  -2   2   3  129.38    8.11
  -2   2   3  138.59   12.47
  -2   2   3  128.67   10.21
  -2   2   3  139.33   38.70
  -2   2   3  139.45   10.65
   1  -2  -3 9742.50  517.71
   1  -2  -3 9884.49  522.71
   1  -2  -3 7991.45  519.24
   1  -2  -3 9999.00  542.57
   1  -2  -3 9505.70  518.08
   1  -2  -3 8043.43  519.76
   1  -2  -3 8939.96  518.83
  -1   2   3 8195.23  518.68
  -1   2   3 8323.61  519.18
  -1   2   3 9649.13  520.07
  -1   2   3 9105.87  541.74
  -1   2   3 8496.47  520.82
  -1   2   3 8019.11  518.44
   0  -2  -3    3.38    2.94
   0  -2  -3   -3.23    3.33
   0  -2  -3   -6.94   10.61
   0  -2  -3    2.56    3.86
   0  -2  -3   -0.10    2.54
   0   2   3    2.47    3.61
   0   2   3    3.70    3.32
   0   2   3    1.05    5.04
   0   2   3    1.54    2.34
   0   2   3    2.29    3.75
   0   2   3    3.62    2.52
   0   2   3   10.98   17.98
  -1  -2  -3 8691.89  489.57
  -1  -2  -3 7706.96  502.80
  -1  -2  -3 8564.33  489.40
  -1  -2  -3 8821.38  486.29
  -1  -2  -3 7932.58  486.54
  -1  -2  -3 8972.97  488.03
   1   2   3 7586.84  487.54
   1   2   3 8584.23  486.12
   1   2   3 8363.01  486.69
   1   2   3 8451.26  486.93
   1   2   3 8434.78  486.70
  -2  -2  -3  118.67   10.64
  -2  -2  -3  123.79    9.30
  -2  -2  -3  126.31    9.97
  -2  -2  -3  110.87   17.34
  -2  -2  -3  115.55    9.46
  -2  -2  -3  124.36   13.61
  -2  -2  -3  121.95    9.01
   2   2   3  122.80    9.56
   2   2   3  110.22   13.24
   2   2   3  134.41   11.19
   2   2   3  120.35    9.56
   2   2   3  109.98    9.64
  -3  -2  -3  905.00   66.86
  -3  -2  -3  803.44   53.71
  -3  -2  -3  858.96   51.63
  -3  -2  -3  810.42   51.39
   3   2   3  920.89   51.84
   3   2   3  783.85   51.33
   3   2   3  881.63   54.08
   3   2   3  830.52   50.54
  -4  -2  -3   51.13   25.62
  -4  -2  -3   52.10    6.94
  -4  -2  -3   55.95    9.81
  -4  -2  -3   54.54    7.12
   4   2   3   51.84    7.49
   4   2   3   59.29    5.78
   4   2   3   60.51    7.64
   4   2   3   46.86    4.70
   4   2   3   39.69    7.18
   4   2   3   35.74    8.83
   4   2   3   -0.35   21.25
  -5  -2  -3  439.92   56.07
  -5  -2  -3  378.47   25.35
  -5  -2  -3  351.68   28.71
   5   2   3  411.95   26.25
   5   2   3  367.21   25.36
   5   2   3  372.91   24.47
   5   2   3  350.30   23.01
   5   2   3  365.65   22.70
  -6  -2  -3    2.71   10.19
  -6  -2  -3    2.33    5.04
  -6  -2  -3   -7.03   26.97
   6   2   3   -2.14    4.91
   6   2   3    1.75    2.65
   6   2   3   -0.10    6.54
   6   2   3    2.84    3.68
   6   2   3    3.00   31.50
  -7  -2  -3  334.36   27.53
  -7  -2  -3  332.73   25.29
   7   2   3  301.89   19.50
   7   2   3  316.85   19.43
   7   2   3  290.79   25.50
  -8  -2  -3   11.01    9.59
  -8  -2  -3    8.26   14.47
   8   2   3    2.24    9.07
   8   2   3   -8.74   50.15
  -9  -2  -3  234.28   22.23
  -9  -2  -3  146.34   25.23
   9   2   3  181.87   21.85
 -10  -2  -3   76.22   21.99
 -10  -2  -3   66.85   15.84
  10   2   3   46.38   14.91
  10   2   3    6.20   54.57
  10  -3  -3   -8.83    9.70
  10  -3  -3   38.57   66.79
 -10   3   3    3.90    9.54
   9  -3  -3   67.38   85.13
   9  -3  -3   67.02   13.98
   9  -3  -3   44.45   14.59
  -9   3   3   76.47   15.15
  -9   3   3   59.82   19.77
   8  -3  -3   50.33   13.86
   8  -3  -3  -10.06   64.24
   8  -3  -3   67.93   14.93
  -8   3   3   43.60   17.07
  -8   3   3   78.03   14.26
  -8   3   3   53.84   10.22
   7  -3  -3   72.86   54.21
   7  -3  -3  162.52   18.25
   7  -3  -3  201.16   18.84
  -7   3   3  164.59   17.44
  -7   3   3  153.93    9.63
  -7   3   3  124.29   19.80
  -7   3   3  182.68   15.41
   6  -3  -3  121.62   63.44
   6  -3  -3  243.79   20.89
   6  -3  -3  201.94   19.23
  -6   3   3  175.04   15.65
  -6   3   3  222.34   18.92
  -6   3   3  205.24   21.26
   5  -3  -3  285.09   23.16
   5  -3  -3  293.66   75.71
   5  -3  -3  334.05   24.31
  -5   3   3  316.18   20.88
  -5   3   3  288.36   22.52
   4  -3  -3  105.80    8.90
   4  -3  -3  127.44   54.90
   4  -3  -3  106.14   12.93
   4  -3  -3  111.05   12.33
  -4   3   3  113.49   12.88
  -4   3   3  100.81    9.15
  -4   3   3  118.64   11.70
  -4   3   3   94.46   10.19
   3  -3  -3  171.74   53.23
   3  -3  -3  187.26   15.33
   3  -3  -3  184.24   14.42
   3  -3  -3  197.85   13.26
   3  -3  -3  181.19   17.17
   3  -3  -3  182.32   13.84
  -3   3   3  223.94   57.27
  -3   3   3  190.40   14.86
  -3   3   3  182.63   17.53
  -3   3   3  188.44   13.23
  -3   3   3  178.37   14.60
   2  -3  -3   46.90    6.68
   2  -3  -3   33.94    6.82
   2  -3  -3   47.67    9.87
   2  -3  -3   29.74   26.98
   2  -3  -3   42.73    4.10
   2  -3  -3   45.79    6.00
  -2   3   3   41.59    6.64
  -2   3   3   36.38    5.80
  -2   3   3   26.71   35.33
  -2   3   3   38.44    8.05
  -2   3   3   46.16    6.77
  -2   3   3   45.92    6.27
   1  -3  -3 3868.38  225.65
   1  -3  -3 3832.68  226.63
   1  -3  -3 3806.20  225.51
   1  -3  -3 3977.04  225.01
   1  -3  -3 3795.34  251.49
   1  -3  -3 4109.31  225.52
  -1   3   3 4116.94  225.61
  -1   3   3 3560.44  226.53
  -1   3   3 3552.67  224.93
  -1   3   3 4072.68  224.64
  -1   3   3 3420.69  225.18
  -1   3   3 3624.21  225.23
  -1   3   3 4520.53  256.26
   0  -3  -3    0.86    3.85
   0  -3  -3   -1.71    6.00
   0  -3  -3    0.66    5.19
   0  -3  -3   -5.87    3.65
   0  -3  -3   -4.47    4.31
   0   3   3   -1.50    3.73
   0   3   3   -4.93    4.78
   0   3   3   -5.88    6.42
   0   3   3    4.27    3.76
   0   3   3   -9.02   19.17
  -1  -3  -3 3493.37  222.87
  -1  -3  -3 4113.49  223.00
  -1  -3  -3 4022.94  223.75
  -1  -3  -3 3760.27  224.14
  -1  -3  -3 3725.23  223.00
   1   3   3 4030.92  223.79
   1   3   3 3777.91  223.07
   1   3   3 3829.73  222.86
   1   3   3 3619.93  222.63
  -2  -3  -3   45.03    6.27
  -2  -3  -3   70.65    7.55
  -2  -3  -3   37.68    6.14
  -2  -3  -3   35.94    8.97
  -2  -3  -3   50.17    6.65
  -2  -3  -3   45.65    8.45
   2   3   3   47.25    6.78
   2   3   3   31.50    7.08
   2   3   3   36.23    5.84
   2   3   3   35.66    6.11
  -3  -3  -3  184.39   13.65
  -3  -3  -3  185.65   14.26
  -3  -3  -3  203.95   14.22
  -3  -3  -3  178.81   13.40
  -3  -3  -3  198.56   18.77
  -3  -3  -3  165.56   11.90
   3   3   3  183.28   14.12
   3   3   3  190.08   14.02
   3   3   3  206.48   18.62
   3   3   3  173.90   13.92
   3   3   3  163.38   14.29
  -4  -3  -3  122.47   11.39
  -4  -3  -3  118.47   11.51
  -4  -3  -3   80.51   13.51
  -4  -3  -3   78.60   25.90
  -4  -3  -3  123.28   11.29
   4   3   3  103.83    9.86
   4   3   3  102.08   10.47
   4   3   3  113.61   11.80
   4   3   3  116.77   11.33
  -5  -3  -3  343.16   22.28
  -5  -3  -3  312.62   26.15
  -5  -3  -3  302.99   53.37
   5   3   3  320.31   22.77
   5   3   3  284.57   21.52
   5   3   3  301.17   20.78
  -6  -3  -3  184.06   21.91
  -6  -3  -3  175.48   50.84
  -6  -3  -3  205.77   18.62
   6   3   3  210.19   15.96
   6   3   3  200.37   18.39
   6   3   3  194.97   14.97
  -7  -3  -3  129.96   20.52
  -7  -3  -3  150.61   59.44
  -7  -3  -3  192.48   18.31
   7   3   3  165.20   14.28
   7   3   3  173.57   17.54
   7   3   3  145.90   12.66
  -8  -3  -3   93.15   13.79
  -8  -3  -3   36.30   13.78
   8   3   3   29.75   11.79
   8   3   3   17.77   43.12
  -9  -3  -3   88.72   16.49
  -9  -3  -3   88.89   18.49
   9   3   3   66.28   15.33
   9   3   3   38.63   50.97
 -10  -3  -3  -12.76   12.90
 -10  -3  -3   -7.59   17.16
  10   3   3    4.94   13.05
  10  -4  -3   15.73   81.65
  10  -4  -3   55.02   17.24
 -10   4   3   25.53   14.61
   9  -4  -3  199.50   22.94
   9  -4  -3   33.26   63.16
  -9   4   3  183.86   21.67
   8  -4  -3  -17.23   48.70
   8  -4  -3   25.54   13.51
   8  -4  -3   16.43   11.71
  -8   4   3   19.26   11.18
   7  -4  -3  256.37   22.75
   7  -4  -3  228.94   23.76
   7  -4  -3   93.01   59.53
  -7   4   3  252.12   18.45
  -7   4   3  258.65   23.00
   6  -4  -3   -8.24   36.84
   6  -4  -3    9.39    8.96
   6  -4  -3    0.55    8.40
  -6   4   3    6.97    8.65
  -6   4   3    6.02    6.31
   5  -4  -3  865.78   53.70
   5  -4  -3  988.26   58.45
   5  -4  -3  884.65   57.15
  -5   4   3  932.14   56.45
  -5   4   3  859.71   54.79
   4  -4  -3    1.51    3.91
   4  -4  -3   -3.00    5.59
   4  -4  -3   -6.03    4.35
   4  -4  -3    2.58    1.72
   4  -4  -3   -2.08   37.94
  -4   4   3    2.52    6.10
  -4   4   3    4.57    6.67
  -4   4   3   -1.21    4.81
   3  -4  -3 1164.72   70.91
   3  -4  -3 1181.17   73.39
   3  -4  -3 1155.30   72.12
   3  -4  -3 1150.56   72.98
   3  -4  -3 1198.90   71.79
  -3   4   3 1249.37   72.04
  -3   4   3 1116.95   73.08
  -3   4   3 1362.83  118.62
  -3   4   3 1134.57   71.01
  -3   4   3 1229.46   70.83
  -3   4   3 1161.70   71.74
   2  -4  -3   65.58    7.82
   2  -4  -3   59.92    9.45
   2  -4  -3   71.47    8.39
   2  -4  -3   39.38   36.25
   2  -4  -3   72.67    8.91
  -2   4   3   59.52    7.10
  -2   4   3   68.57   11.29
  -2   4   3   67.20    8.58
  -2   4   3   66.48   39.14
  -2   4   3   65.30    7.63
  -2   4   3   57.05    8.10
   1  -4  -3 2591.75  137.92
   1  -4  -3 2160.45  138.46
   1  -4  -3 2372.31  138.81
   1  -4  -3 2508.87  139.58
   1  -4  -3 2439.51  140.28
  -1   4   3 2297.68  137.45
  -1   4   3 2484.61  138.70
  -1   4   3 2107.05  137.72
  -1   4   3 2270.26  140.10
  -1   4   3 2343.52  139.10
  -1   4   3 2317.75  138.63
   0  -4  -3    1.37    6.65
   0  -4  -3   -4.93    5.13
   0  -4  -3    4.97    5.11
   0  -4  -3   10.01   21.24
   0  -4  -3    5.13    5.47
   0  -4  -3    3.07    4.04
   0   4   3    6.55    4.89
   0   4   3   -3.51   23.12
   0   4   3   -4.12    5.34
   0   4   3    0.07    4.55
   0   4   3   -5.19    4.64
   0   4   3    0.96    5.50
  -1  -4  -3 2410.17  140.00
  -1  -4  -3 2131.79  138.88
  -1  -4  -3 2351.95  140.42
  -1  -4  -3 2502.60  139.07
   1   4   3 2402.65  138.97
   1   4   3 2158.72  138.53
   1   4   3 2400.04  149.68
   1   4   3 2222.44  139.76
   1   4   3 2633.67  139.05
  -2  -4  -3   84.97    9.55
  -2  -4  -3   67.98    8.35
  -2  -4  -3   71.36   10.27
  -2  -4  -3   83.39   12.10
  -2  -4  -3   71.27    7.85
  -2  -4  -3   57.91    8.52
   2   4   3   75.07    8.37
   2   4   3   65.16    9.75
   2   4   3   80.06    8.78
   2   4   3   74.52    8.38
  -3  -4  -3 1238.15   72.64
  -3  -4  -3 1182.22   74.90
  -3  -4  -3 1195.89   72.65
  -3  -4  -3 1246.85   71.92
  -3  -4  -3 1184.82   72.37
  -3  -4  -3 1196.85   75.06
   3   4   3 1133.00   72.25
   3   4   3 1187.06   72.42
   3   4   3 1217.73   72.68
  -4  -4  -3    8.56    5.68
  -4  -4  -3    0.64    8.83
  -4  -4  -3   18.32    5.37
  -4  -4  -3    2.20    2.48
   4   4   3    3.03    7.06
   4   4   3    5.07    5.93
   4   4   3    6.41    5.48
   4   4   3   -4.84   12.84
   4   4   3    1.82    6.06
  -5  -4  -3  910.23   58.28
  -5  -4  -3  855.58   53.79
  -5  -4  -3  947.00   54.93
   5   4   3  867.73   54.94
   5   4   3  857.98   54.13
   5   4   3  822.33   53.74
  -6  -4  -3    4.07    6.86
  -6  -4  -3  -15.03   26.88
  -6  -4  -3    3.87    7.62
  -6  -4  -3    3.41    8.40
   6   4   3    6.59    7.51
   6   4   3   10.78    7.19
   6   4   3    6.65    7.97
   6   4   3   -9.30   27.62
  -7  -4  -3  216.65   23.93
  -7  -4  -3  213.68   19.55
  -7  -4  -3   86.99   48.75
   7   4   3  264.01   20.94
   7   4   3  248.60   18.16
   7   4   3  198.75   18.77
  -8  -4  -3   23.06   10.74
  -8  -4  -3   15.53   15.35
   8   4   3   24.46    7.53
   8   4   3   -3.39    9.52
   8   4   3    1.31   38.00
  -9  -4  -3  178.68   21.82
  -9  -4  -3  188.55   25.11
   9   4   3  139.36   19.72
 -10  -4  -3   36.77   15.52
 -10  -4  -3   42.22   20.61
  10   4   3   39.48   15.17
  10  -5  -3    6.02   87.40
  10  -5  -3   49.80   17.49
 -10   5   3   25.50   14.58
   9  -5  -3   28.01   81.66
   9  -5  -3  180.96   22.36
   9  -5  -3  109.96   20.06
  -9   5   3  169.51   19.66
   8  -5  -3   19.70   10.13
   8  -5  -3   18.83   14.26
   8  -5  -3  -18.21   68.11
  -8   5   3   -3.22   11.00
   7  -5  -3   94.20   16.84
   7  -5  -3  103.56   17.16
   7  -5  -3   65.43   68.45
  -7   5   3   80.18   10.97
  -7   5   3  115.35   15.38
   6  -5  -3   18.94   10.08
   6  -5  -3   31.02   11.44
   6  -5  -3   18.57   42.59
   6  -5  -3   25.60    5.14
  -6   5   3   33.25    8.54
  -6   5   3   31.06    8.37
   5  -5  -3  505.16   35.87
   5  -5  -3  482.59   31.90
   5  -5  -3  580.77   37.60
  -5   5   3  514.96   35.28
  -5   5   3  511.19   33.71
   4  -5  -3   56.72    9.73
   4  -5  -3   45.01    6.31
   4  -5  -3   20.63   43.72
   4  -5  -3   34.72   10.10
  -4   5   3   38.88    8.25
  -4   5   3   42.29    6.65
  -4   5   3   26.14    8.06
   3  -5  -3    0.48   37.81
   3  -5  -3   63.17   11.34
   3  -5  -3   69.18   10.22
   3  -5  -3   58.84    8.92
  -3   5   3   68.32    7.55
  -3   5   3   48.07    8.93
  -3   5   3   63.19    9.17
  -3   5   3   73.01   10.00
   2  -5  -3    2.56    5.70
   2  -5  -3   19.14    6.69
   2  -5  -3    7.38    6.39
   2  -5  -3    2.94   31.90
   2  -5  -3    9.27    4.21
  -2   5   3    2.13    8.92
  -2   5   3    6.12    5.94
  -2   5   3   11.09   33.98
  -2   5   3    8.01    3.95
  -2   5   3    3.46    5.60
  -2   5   3    7.20    2.77
  -2   5   3   15.32    7.57
   1  -5  -3  406.00   28.58
   1  -5  -3  440.56   28.01
   1  -5  -3  359.09   27.02
   1  -5  -3  410.39   25.62
   1  -5  -3  434.39   28.66
  -1   5   3  351.90   25.63
  -1   5   3  408.42   25.53
  -1   5   3  428.25   28.59
  -1   5   3  381.18   29.39
  -1   5   3  458.52   27.46
  -1   5   3  430.16   61.49
  -1   5   3  445.66   27.18
   0  -5  -3    2.89    5.96
   0  -5  -3   -0.65    5.28
   0  -5  -3    2.86    4.11
   0  -5  -3   -1.73    3.55
   0  -5  -3   15.91    7.52
   0  -5  -3    3.64   20.15
   0   5   3  -13.01   19.31
   0   5   3    0.40    7.59
   0   5   3    6.63    5.61
   0   5   3  -16.84    7.26
   0   5   3   -2.32    5.03
  -1  -5  -3  433.13   28.36
  -1  -5  -3  402.08   27.85
  -1  -5  -3  422.58   30.28
  -1  -5  -3  424.44   29.42
   1   5   3  408.42   30.45
   1   5   3  460.43   46.49
   1   5   3  397.07   27.64
   1   5   3  418.05   28.88
   1   5   3  423.50   27.90
   1   5   3  415.73   27.49
  -2  -5  -3    2.55    4.46
  -2  -5  -3    2.60    6.18
  -2  -5  -3   23.25    7.25
  -2  -5  -3   12.19    5.79
  -2  -5  -3   11.47    6.93
   2   5   3   12.69    5.82
   2   5   3    7.98    5.50
   2   5   3    9.95    7.34
   2   5   3   13.31   10.01
   2   5   3    9.62    5.54
  -3  -5  -3   62.18    9.84
  -3  -5  -3   68.98    8.07
  -3  -5  -3   57.21   10.45
   3   5   3   55.39    8.95
   3   5   3   60.20    8.81
   3   5   3   59.53    9.91
  -4  -5  -3   72.74   11.83
  -4  -5  -3   46.41    7.21
  -4  -5  -3   43.32    7.46
  -4  -5  -3   45.96    5.31
  -4  -5  -3   42.39    8.75
   4   5   3   46.12    8.41
   4   5   3   42.32    9.46
   4   5   3   23.08    8.98
  -5  -5  -3  471.00   34.91
  -5  -5  -3  564.69   39.24
  -5  -5  -3  522.01   33.52
   5   5   3  549.67   35.51
   5   5   3  495.04   34.71
   5   5   3  517.83   34.89
  -6  -5  -3   32.43    9.70
  -6  -5  -3   40.27    8.14
  -6  -5  -3   47.68   14.42
   6   5   3   20.83    8.84
   6   5   3   29.26    8.97
   6   5   3    7.17   23.39
   6   5   3   21.82    9.49
  -7  -5  -3  130.45   21.66
  -7  -5  -3  116.07   15.93
   7   5   3  121.96   13.94
   7   5   3   87.51   15.35
  -8  -5  -3   17.80   16.18
  -8  -5  -3   25.32   11.98
   8   5   3   33.00   12.56
   8   5   3   15.27    8.34
  -9  -5  -3  115.81   21.73
  -9  -5  -3  119.07   18.78
   9   5   3  129.81   19.07
 -10  -5  -3   13.44   11.92
 -10  -5  -3   20.45   19.33
  10   5   3   48.44   15.34
   9  -6  -3   85.70   17.42
   9  -6  -3  175.88   21.20
   9  -6  -3    3.32   59.53
  -9   6   3  130.12   19.49
   8  -6  -3   -3.82   51.69
   8  -6  -3    0.28    9.47
   8  -6  -3    1.97   12.98
  -8   6   3   10.62   12.71
   7  -6  -3  269.13   27.67
   7  -6  -3  288.73   27.42
  -7   6   3  281.79   25.62
   6  -6  -3  -18.40   40.75
   6  -6  -3   19.23   10.46
   6  -6  -3   -9.71   10.17
  -6   6   3   -4.36    6.72
  -6   6   3    7.28    9.83
   5  -6  -3  461.86   29.99
   5  -6  -3  439.64   34.91
   5  -6  -3  479.91   33.43
  -5   6   3  477.42   33.46
  -5   6   3  471.41   30.85
   4  -6  -3    3.20    9.37
   4  -6  -3   11.71    7.05
   4  -6  -3   -1.73   30.13
   4  -6  -3   16.11    8.41
  -4   6   3    7.85    8.46
  -4   6   3   -3.82    5.03
  -4   6   3    3.34    7.11
   3  -6  -3  651.08   43.03
   3  -6  -3  688.91   43.69
   3  -6  -3  644.70   44.97
  -3   6   3  659.61   40.64
  -3   6   3  654.51   43.04
  -3   6   3  666.35   43.28
   2  -6  -3  235.07   20.65
   2  -6  -3  228.80   20.62
   2  -6  -3  275.06   19.73
  -2   6   3  248.14   16.07
  -2   6   3  257.64   17.34
  -2   6   3  260.99   65.22
  -2   6   3  283.49   20.16
  -2   6   3  257.97   20.66
  -2   6   3  265.22   19.13
   1  -6  -3 1682.57  101.92
   1  -6  -3 1614.92  100.57
   1  -6  -3 1683.81   98.24
   1  -6  -3 1702.53  102.01
  -1   6   3 1605.45  100.05
  -1   6   3 1753.27  141.05
  -1   6   3 1541.72  101.11
  -1   6   3 1768.97  100.49
   0  -6  -3    5.04    8.91
   0  -6  -3   16.47   24.11
   0  -6  -3    1.79    7.87
   0  -6  -3   -3.12    6.25
   0  -6  -3    7.87    4.27
   0   6   3   -4.89    5.28
   0   6   3   -2.41    5.05
   0   6   3    6.58   24.89
   0   6   3    8.93    8.66
  -1  -6  -3 1577.63   96.92
  -1  -6  -3 1673.55   98.33
   1   6   3 1578.08   98.81
   1   6   3 1577.75   96.44
   1   6   3 1705.21   96.85
   1   6   3 1528.49   95.90
  -2  -6  -3  260.19   22.25
  -2  -6  -3  250.39   20.64
  -2  -6  -3  230.66   19.37
   2   6   3  255.03   19.42
   2   6   3  251.58   19.24
   2   6   3  264.56   18.48
   2   6   3  239.61   31.74
   2   6   3  228.20   21.75
  -3  -6  -3  674.25   44.36
  -3  -6  -3  601.26   41.59
   3   6   3  640.48   41.10
   3   6   3  632.78   42.39
   3   6   3  629.30   42.51
  -4  -6  -3    9.04    6.90
  -4  -6  -3   -4.68    6.31
  -4  -6  -3   -1.75    7.19
  -4  -6  -3    3.79    5.28
   4   6   3   12.32    7.48
   4   6   3   -2.95    9.19
  -5  -6  -3  435.90   31.59
  -5  -6  -3  404.12   29.00
  -5  -6  -3  440.16   26.22
  -5  -6  -3  422.04   33.78
   5   6   3  455.34   31.81
   5   6   3  515.95   32.24
   5   6   3  454.69   31.77
  -6  -6  -3    4.65    6.20
  -6  -6  -3    5.50    9.21
  -6  -6  -3    1.28   12.45
   6   6   3    7.96   14.09
   6   6   3   11.06   11.30
   6   6   3   20.93   10.05
   6   6   3   -1.59    9.74
  -7  -6  -3  251.49   24.57
  -7  -6  -3  308.42   32.22
   7   6   3  296.48   24.44
   7   6   3  317.52   27.15
  -8  -6  -3  -16.34    7.55
  -8  -6  -3  -14.63   16.13
   8   6   3    3.81   11.84
   8   6   3   -4.32    9.39
  -9  -6  -3  119.41   24.80
  -9  -6  -3  128.79   19.13
   9   6   3  133.31   19.97
   9  -7  -3    3.97   14.10
   9  -7  -3  -55.44   77.37
   9  -7  -3   22.21   16.52
  -9   7   3   31.01   15.75
   8  -7  -3   19.52   14.99
   8  -7  -3    6.23   59.07
   8  -7  -3    2.28   13.50
  -8   7   3   14.00   12.64
   7  -7  -3    3.49   75.38
   7  -7  -3   86.05   17.69
   7  -7  -3   68.47   14.06
  -7   7   3   70.30   14.89
  -7   7   3   79.57   12.31
   6  -7  -3   47.95   15.53
   6  -7  -3    6.04   45.63
   6  -7  -3   43.22   12.57
  -6   7   3   33.02    8.64
  -6   7   3   36.90   12.28
  -6   7   3   35.15    9.98
   5  -7  -3  177.16   15.69
   5  -7  -3  214.63   19.99
   5  -7  -3  224.24   23.54
  -5   7   3  156.91   18.38
  -5   7   3  178.42   19.23
  -5   7   3  209.34   16.25
   4  -7  -3  -15.64    9.42
   4  -7  -3   13.05   47.49
   4  -7  -3    2.01    8.38
   4  -7  -3   -5.64    6.20
  -4   7   3    3.33    5.26
  -4   7   3    8.75   10.06
  -4   7   3   -9.06    7.56
   3  -7  -3   10.44   43.31
   3  -7  -3    3.39    8.67
   3  -7  -3    7.46    7.62
   3  -7  -3   -1.22    8.51
  -3   7   3   23.27   10.93
  -3   7   3   12.03    8.57
  -3   7   3   15.33    5.54
   2  -7  -3  -10.57   35.05
   2  -7  -3   51.40   12.53
   2  -7  -3   66.93   11.86
   2  -7  -3   80.33   10.76
  -2   7   3   75.19   11.45
  -2   7   3   64.24   12.33
  -2   7   3   69.07    6.27
   1  -7  -3  124.96   16.84
   1  -7  -3  112.02   13.16
   1  -7  -3  132.76   15.56
   1  -7  -3  134.89   10.54
  -1   7   3  120.58   15.95
  -1   7   3  114.30   50.86
  -1   7   3  122.43   13.94
   0  -7  -3    4.86    4.46
   0  -7  -3    4.56    8.93
   0  -7  -3   -1.23    5.14
   0   7   3   12.85   33.86
   0   7   3   -4.15    6.33
   0   7   3    0.63    9.83
   0   7   3   -0.79    6.40
  -1  -7  -3  128.81   13.82
  -1  -7  -3  126.11   16.02
  -1  -7  -3  124.19   11.93
   1   7   3  121.57   17.52
   1   7   3  103.71   13.00
   1   7   3  138.19   39.87
   1   7   3  143.85   14.08
  -2  -7  -3   57.03   10.82
  -2  -7  -3   80.90   14.14
  -2  -7  -3   74.86   12.17
   2   7   3   73.43    9.82
   2   7   3   72.57   26.60
   2   7   3   58.11   10.00
  -3  -7  -3   18.17    8.04
  -3  -7  -3    3.95    8.30
  -3  -7  -3    2.95   10.50
   3   7   3   12.93    6.78
   3   7   3   13.46   11.04
   3   7   3   12.58    9.70
   3   7   3   13.36    7.75
  -4  -7  -3   11.26    6.21
  -4  -7  -3    1.82   11.12
  -4  -7  -3    1.61    8.16
   4   7   3    7.66    8.24
  -5  -7  -3  200.71   24.78
  -5  -7  -3  238.38   21.39
  -5  -7  -3  205.83   14.01
   5   7   3  180.46   19.37
  -6  -7  -3   53.42   11.01
  -6  -7  -3   31.11   15.57
   6   7   3   29.98   10.73
   6   7   3   42.40   13.04
  -7  -7  -3   75.41   16.90
  -7  -7  -3   69.27   14.93
   7   7   3   79.23   13.94
   7   7   3  113.22   16.89
  -8  -7  -3   15.90   16.90
  -8  -7  -3    6.03   12.35
   8   7   3   16.15   12.21
   8   7   3   12.08   10.62
  -9  -7  -3   19.99   15.29
  -9  -7  -3   36.17   20.00
   9   7   3   24.55   14.20
   8  -8  -3    4.96   15.76
   8  -8  -3   11.55   10.66
   8  -8  -3  -39.52   74.14
  -8   8   3   26.66   15.15
   7  -8  -3  276.69   28.95
   7  -8  -3   12.05   83.08
   7  -8  -3  269.20   27.35
  -7   8   3  276.54   26.27
  -7   8   3  214.92   19.22
   6  -8  -3   -7.33   46.56
   6  -8  -3    2.73   10.31
   6  -8  -3   11.32   12.85
  -6   8   3   19.48    9.32
  -6   8   3  -15.56    9.73
  -6   8   3   -2.76    7.75
   5  -8  -3  525.55   39.33
   5  -8  -3  581.75   38.38
  -5   8   3  496.06   36.65
  -5   8   3  532.07   37.23
  -5   8   3  474.61   33.22
   4  -8  -3   14.97   12.39
   4  -8  -3   -3.15    6.87
   4  -8  -3   12.57   39.60
  -4   8   3    9.26   12.19
  -4   8   3   34.63   10.68
  -4   8   3    6.26    6.28
   3  -8  -3  647.56   44.41
   3  -8  -3  636.50   46.16
  -3   8   3  625.94   39.61
  -3   8   3  629.31   43.64
  -3   8   3  669.98   44.64
   2  -8  -3   16.35   11.46
   2  -8  -3   20.82   10.06
   2  -8  -3   10.00   39.79
  -2   8   3    6.80   11.21
  -2   8   3   33.98    9.49
  -2   8   3   17.05    4.93
   1  -8  -3  501.21   38.39
   1  -8  -3  558.97   33.49
   1  -8  -3  578.73   38.20
  -1   8   3  544.44   37.14
  -1   8   3  505.03   39.19
   0  -8  -3   10.28   10.59
   0  -8  -3    0.76    8.53
   0  -8  -3   -0.14    4.82
   0   8   3   10.51    8.40
   0   8   3    1.09    7.59
   0   8   3   18.20   39.70
   0   8   3   10.74   12.00
  -1  -8  -3  602.09   39.16
  -1  -8  -3  573.31   41.27
  -1  -8  -3  577.90   36.68
   1   8   3  613.67   75.46
   1   8   3  586.68   42.73
   1   8   3  569.95   39.01
   1   8   3  522.30   37.50
  -2  -8  -3   21.48   10.59
  -2  -8  -3   25.85   11.31
  -2  -8  -3   33.28   10.17
   2   8   3    9.05    7.00
   2   8   3   35.07    8.30
   2   8   3    7.48   26.41
  -3  -8  -3  677.72   44.08
  -3  -8  -3  646.00   46.98
  -3  -8  -3  648.07   45.55
   3   8   3  614.50   41.82
   3   8   3  690.69   53.40
   3   8   3  652.71   44.06
  -4  -8  -3    0.84   11.79
  -4  -8  -3    0.03    9.30
  -4  -8  -3   13.61    9.58
   4   8   3   -4.75    8.52
  -5  -8  -3  497.19   41.06
  -5  -8  -3  556.42   38.37
   5   8   3  506.85   37.57
  -6  -8  -3   19.06   15.41
  -6  -8  -3   -1.26    8.03
   6   8   3    7.88   13.68
   6   8   3   -1.21   10.15
  -7  -8  -3  267.20   26.02
  -7  -8  -3  205.09   29.02
   7   8   3  287.91   26.36
   7   8   3  217.99   24.64
  -8  -8  -3    8.95   13.37
  -8  -8  -3   -5.88   17.17
   8   8   3   13.09   13.24
   8   8   3   -1.22   12.91
   8  -9  -3   23.65   16.90
   8  -9  -3    8.35   18.20
   8  -9  -3   55.61   95.83
  -8   9   3   22.14   15.27
   7  -9  -3  -11.89   53.76
   7  -9  -3   41.65   16.51
   7  -9  -3   30.31   17.13
  -7   9   3   20.04   13.76
   6  -9  -3   52.91   16.32
   6  -9  -3   -3.48   54.60
   6  -9  -3   55.58   14.67
  -6   9   3   48.00   14.90
   5  -9  -3   59.95   16.05
   5  -9  -3   39.12   75.14
   5  -9  -3   92.75   19.64
  -5   9   3   65.42   15.15
  -5   9   3   62.65    9.67
  -5   9   3   72.17   14.82
   4  -9  -3   -4.30   11.09
   4  -9  -3   -3.55   13.04
   4  -9  -3   -3.78   56.80
  -4   9   3    4.78   11.09
  -4   9   3    6.87    8.55
  -4   9   3    3.45    6.18
   3  -9  -3   22.56   12.05
   3  -9  -3   -1.99   51.60
   3  -9  -3   13.77   13.52
  -3   9   3   35.43   11.53
  -3   9   3   28.98   15.08
   2  -9  -3    9.07   10.63
   2  -9  -3   19.10   13.83
  -2   9   3   17.68    4.94
  -2   9   3   10.05    9.71
  -2   9   3   10.56   12.76
   1  -9  -3   22.42   10.09
   1  -9  -3   40.78    9.88
  -1   9   3    5.37   12.80
  -1   9   3   19.73    9.66
   0  -9  -3   -4.54    8.10
   0  -9  -3   10.76   10.02
   0  -9  -3   -4.26    4.65
   0   9   3   10.25    9.51
   0   9   3  -16.90   42.42
   0   9   3    9.97   13.29
   0   9   3   18.40    9.48
  -1  -9  -3   21.17    9.71
  -1  -9  -3   16.16   10.83
  -1  -9  -3   28.10    7.06
   1   9   3   16.38    9.74
   1   9   3    9.94   39.76
   1   9   3   13.37    9.39
   1   9   3   33.35   15.86
  -2  -9  -3    8.32    7.30
  -2  -9  -3   11.13   11.75
  -2  -9  -3   16.79   12.42
   2   9   3   35.29   10.50
   2   9   3   -4.20   31.22
   2   9   3    5.72    7.95
  -3  -9  -3   30.39    9.57
  -3  -9  -3   19.95   13.81
  -3  -9  -3   38.35   12.78
   3   9   3   33.05    8.36
   3   9   3   11.85    9.83
  -4  -9  -3   -0.50   10.76
  -4  -9  -3    1.81    7.69
  -4  -9  -3    3.18   13.37
   4   9   3   -9.28    9.27
  -5  -9  -3   61.32   14.56
  -5  -9  -3   81.94   18.93
   5   9   3   58.22   14.03
  -6  -9  -3   60.08   18.74
  -6  -9  -3   67.05   13.11
   6   9   3   45.90   14.98
   6   9   3   57.98   14.62
  -7  -9  -3   54.95   15.46
  -7  -9  -3   51.66   19.29
   7   9   3   32.09   16.14
   7   9   3   31.07   13.71
  -8  -9  -3   27.39   15.39
  -8  -9  -3   37.50   20.35
   8   9   3    6.48   16.19
   8   9   3   26.58   14.99
   7 -10  -3  203.27   29.18
   7 -10  -3  290.79   31.01
  -7  10   3  219.03   26.72
   6 -10  -3    3.16   14.33
   6 -10  -3  -14.40   69.69
   6 -10  -3  -13.88   10.52
  -6  10   3   -4.19   11.93
   5 -10  -3  255.03   29.48
   5 -10  -3  321.62   30.24
  -5  10   3  263.44   27.62
  -5  10   3  309.92   28.99
   4 -10  -3  -19.41   14.17
   4 -10  -3   43.77   69.88
   4 -10  -3   18.01   13.26
  -4  10   3    9.20   13.99
  -4  10   3    1.36   11.49
   3 -10  -3  186.53   22.76
   3 -10  -3  315.01   30.64
  -3  10   3  229.76   23.83
  -3  10   3  203.83   25.39
   2 -10  -3   56.45   14.25
   2 -10  -3   28.25   15.12
  -2  10   3   30.11   15.94
  -2  10   3   40.70   11.59
  -2  10   3   20.39    8.58
   1 -10  -3  299.31   33.24
   1 -10  -3  358.32   31.54
  -1  10   3  390.31   34.19
  -1  10   3  403.16   30.27
   0 -10  -3    9.75   13.40
   0 -10  -3   -0.30    7.78
   0  10   3   -0.01   10.09
   0  10   3    6.49   14.97
   0  10   3    4.58    9.76
  -1 -10  -3  357.31   33.07
  -1 -10  -3  336.46   30.45
  -1 -10  -3  360.88   33.75
   1  10   3  316.01   34.17
   1  10   3  342.96   29.29
   1  10   3  362.14   26.97
  -2 -10  -3   49.13   15.29
  -2 -10  -3   34.69   14.91
  -2 -10  -3   39.91   12.76
   2  10   3   34.74   10.94
   2  10   3   25.88   11.23
  -3 -10  -3  282.41   25.57
  -3 -10  -3  297.73   31.07
  -3 -10  -3  219.67   26.19
   3  10   3  182.92   22.41
  -4 -10  -3   13.99   16.69
  -4 -10  -3    8.48   12.94
   4  10   3   21.31   12.02
  -5 -10  -3  349.92   34.52
  -5 -10  -3  298.80   29.18
   5  10   3  278.81   28.02
  -6 -10  -3   12.57   13.05
  -6 -10  -3   10.62   16.23
   6  10   3   -3.24   11.18
  -7 -10  -3  263.10   28.80
  -7 -10  -3  260.76   33.55
   7  10   3  211.42   27.45
   7  10   3  325.65   29.73
   6 -11  -3   24.31   13.74
   6 -11  -3    8.33   63.92
   6 -11  -3    4.56   18.26
  -6  11   3    9.96   15.10
   5 -11  -3    4.09   12.87
   5 -11  -3    6.77   15.54
  -5  11   3    7.97   13.96
   4 -11  -3   32.56   12.50
   4 -11  -3    0.66   15.96
  -4  11   3   25.13   13.68
  -4  11   3   11.36   16.07
   3 -11  -3    7.91   12.81
   3 -11  -3   15.46   12.80
  -3  11   3   -9.47   14.86
  -3  11   3   -0.12   11.68
   2 -11  -3   -8.88   12.81
   2 -11  -3    3.25   11.23
  -2  11   3  -21.20   10.71
  -2  11   3   -4.86   15.91
   1 -11  -3    2.06   14.37
   1 -11  -3    5.62   12.40
  -1  11   3  -11.30   10.95
  -1  11   3   -4.20   15.77
  -1  11   3    7.80   11.28
   0 -11  -3   -1.48   14.14
   0 -11  -3  -11.57   10.82
   0  11   3    0.00   11.74
   0  11   3  -10.08   16.86
   0  11   3   -5.75   10.42
  -1 -11  -3   -0.96   11.41
  -1 -11  -3   -6.64   13.79
  -1 -11  -3   -6.73   13.81
   1  11   3   10.25   11.85
   1  11   3   -1.57    9.66
   1  11   3   11.65   18.28
  -2 -11  -3    5.91    9.09
  -2 -11  -3   -1.73   10.38
  -2 -11  -3  -11.55   13.37
   2  11   3    9.82   11.80
   2  11   3   13.15   10.31
  -3 -11  -3   -0.74   13.90
  -3 -11  -3   -5.50   13.78
  -3 -11  -3   -0.28   12.24
   3  11   3   23.51   12.60
  -4 -11  -3   23.43   16.05
  -4 -11  -3   -3.23   13.80
   4  11   3   26.98   13.41
  -5 -11  -3   -6.27   18.20
  -5 -11  -3   21.04   12.66
   5  11   3   -2.41   12.80
  -6 -11  -3   17.02   18.95
  -6 -11  -3   16.60   14.67
   6  11   3   10.60   13.85
   5 -12  -3  244.23   33.04
   5 -12  -3  246.76   31.08
  -5  12   3  296.70   31.10
   4 -12  -3   21.06   14.37
   4 -12  -3   10.62   15.18
  -4  12   3   12.13   14.39
   3 -12  -3  202.28   24.79
   3 -12  -3  161.80   27.03
  -3  12   3  179.71   27.34
  -3  12   3  150.97   21.92
   2 -12  -3   -1.94   13.49
   2 -12  -3   -9.33   15.30
  -2  12   3    6.79   13.03
  -2  12   3   13.96   20.96
   1 -12  -3  164.64   20.78
   1 -12  -3  168.21   24.98
  -1  12   3  126.52   20.05
  -1  12   3  184.44   27.54
  -1  12   3  190.55   22.45
   0 -12  -3   -0.39   12.40
   0 -12  -3    8.68   14.77
   0  12   3    4.32   12.32
   0  12   3    7.40   19.53
   0  12   3  -15.00   13.29
  -1 -12  -3  184.79   25.59
  -1 -12  -3  159.68   22.31
  -1 -12  -3  153.62   22.69
   1  12   3  132.51   27.03
   1  12   3  174.08   19.70
   1  12   3  154.13   20.73
  -2 -12  -3    7.00   11.58
  -2 -12  -3   18.10   14.06
  -2 -12  -3   13.62   15.33
   2  12   3   11.89   13.02
  -3 -12  -3  189.04   27.27
  -3 -12  -3  191.21   23.01
  -3 -12  -3  175.40   26.66
   3  12   3  212.20   23.79
  -4 -12  -3   -5.10   15.07
  -4 -12  -3   24.95   18.49
  -4 -12  -3  -23.38    8.25
   4  12   3   15.68   13.50
  -5 -12  -3  224.35   30.01
   5  12   3  193.73   24.52
   2 -13  -3    1.32   11.49
   2 -13  -3   11.05   14.07
  -2  13   3  -11.37   13.16
  -2  13   3    4.37   16.26
  -2  13   3    9.98   21.09
   1 -13  -3   22.92   16.14
   1 -13  -3    6.56   17.56
  -1  13   3   -3.64   19.46
  -1  13   3   18.10   17.86
  -1  13   3    6.56   14.08
   0 -13  -3   -8.07   10.19
   0 -13  -3   -7.24   14.97
   0 -13  -3    0.54   17.01
   0  13   3   14.73   22.17
   0  13   3   -5.70   13.56
  -1 -13  -3   22.43   18.50
  -1 -13  -3   20.81   16.29
  -1 -13  -3    6.91   17.71
   1  13   3   18.09   14.71
  -2 -13  -3   -6.72   15.10
  -2 -13  -3   -1.95   12.46
  -2 -13  -3    2.25   15.21
   2  13   3   -8.78   14.17
  -3 -13  -3  -10.77   16.89
   1  13  -4  -24.80   24.66
   1  13  -4   19.11   16.43
  -1 -13   4  -14.39   13.62
   0  13  -4  172.86   22.36
   0  13  -4   67.76   29.25
   0 -13   4  170.03   23.72
  -1  13  -4  -14.47   15.35
  -1  13  -4   11.98   25.39
   1 -13   4   17.16   18.38
   1 -13   4   11.28   16.10
   4  12  -4   41.37   13.89
   4  12  -4    6.88   24.88
  -4 -12   4   18.28   14.38
   3  12  -4   -4.09   13.61
   3  12  -4   -3.27   17.89
  -3 -12   4   -1.36   12.78
   2  12  -4   67.75   17.82
   2  12  -4   68.09   21.33
   1  12  -4  -20.91   20.57
   1  12  -4   -5.42   14.27
  -1 -12   4    9.99   13.38
   0  12  -4   39.73   25.06
   0  12  -4   37.97   15.67
   0 -12   4   40.08   14.66
  -1  12  -4   37.73   15.22
  -1  12  -4   22.06   23.96
   1 -12   4   -0.35   13.36
   1 -12   4    0.71   12.97
  -2  12  -4   83.18   27.53
  -2  12  -4  100.27   19.70
   2 -12   4   56.30   17.24
   2 -12   4  123.43   19.43
  -3  12  -4  -31.76   21.60
  -3  12  -4    8.67   15.24
   3 -12   4    5.85   12.82
   3 -12   4   -5.46   13.65
  -4  12  -4  -12.23   24.47
  -4  12  -4   14.20   16.41
   4 -12   4   13.99   18.82
   4 -12   4    3.98   14.64
   5  11  -4   -8.57   13.35
   5  11  -4   -5.38   23.67
  -5 -11   4   -8.74    8.62
   4  11  -4  284.14   39.30
   4  11  -4  289.63   31.31
  -4 -11   4  393.83   31.78
   3  11  -4    7.90   13.76
   3  11  -4    4.24   21.42
  -3 -11   4   16.96    9.44
   2  11  -4  197.64   29.09
   2  11  -4  160.10   20.33
   1  11  -4   -9.46   14.75
   1  11  -4   19.37   13.77
  -1 -11   4   17.62   10.40
   0  11  -4   60.38   23.79
   0  11  -4   60.62   16.10
   0 -11   4   64.86   13.60
   0 -11   4   64.39   18.84
  -1  11  -4   -4.78   15.91
  -1  11  -4   -6.90   11.91
   1 -11   4    9.31   15.23
   1 -11   4   -5.13   11.14
  -2  11  -4  152.17   29.52
  -2  11  -4  165.68   22.47
   2 -11   4  187.89   22.23
   2 -11   4  182.86   24.14
  -3  11  -4    2.41   21.09
  -3  11  -4   18.03   10.72
   3 -11   4    3.42   11.75
   3 -11   4  -10.24   13.84
  -4  11  -4  318.20   32.66
  -4  11  -4  310.24   39.05
   4 -11   4  328.08   30.83
   4 -11   4  322.95   34.16
  -5  11  -4   11.04   14.97
  -5  11  -4    9.28   21.42
   5 -11   4   -5.81   15.07
   5 -11   4   -1.99   13.50
   6 -11   4  130.78   24.46
   7  10  -4   28.30   16.31
  -7 -10   4    4.90   14.62
   6  10  -4   12.39   11.09
  -6 -10   4    5.65   13.01
   5  10  -4   47.30   15.40
   5  10  -4    8.55   21.55
  -5 -10   4   17.56   13.07
   4  10  -4   12.75   15.14
   4  10  -4    0.00   13.75
  -4 -10   4    3.12    8.57
  -4 -10   4   -0.93   10.75
   3  10  -4   -3.84   19.58
   3  10  -4    8.59    9.57
  -3 -10   4    3.68    8.22
   2  10  -4  119.41   22.06
   2  10  -4   95.48   17.27
  -2 -10   4  113.56   13.38
   1  10  -4   -9.53   18.37
   1  10  -4   16.96   12.47
  -1 -10   4    0.96    6.51
  -1 -10   4   17.92   11.65
   0  10  -4    1.03   18.93
   0  10  -4    1.25   10.99
   0 -10   4   -1.98    7.14
   0 -10   4   11.26   11.51
   0 -10   4    7.54   10.81
  -1  10  -4   -1.04   10.79
  -1  10  -4  -21.46   17.36
   1 -10   4   17.68   14.83
   1 -10   4   31.95   10.32
  -2  10  -4   90.05   17.40
  -2  10  -4  124.93   25.22
   2 -10   4  143.82   21.90
   2 -10   4  116.94   17.71
  -3  10  -4   24.82   20.64
  -3  10  -4    3.38    9.53
   3 -10   4  -16.83   13.10
   3 -10   4    1.52   11.90
  -4  10  -4  -18.00   16.58
  -4  10  -4    4.48   13.25
   4 -10   4  -18.41   13.67
   4 -10   4  -27.45   10.29
  -5  10  -4   25.92   14.62
  -5  10  -4   12.58   19.57
   5 -10   4   29.14   15.73
   5 -10   4   31.44   14.66
  -6  10  -4   21.22   23.92
  -6  10  -4   12.18   14.25
   6 -10   4   -6.37   13.81
   6 -10   4    5.02   15.12
  -7  10  -4   20.56   17.36
  -7  10  -4   -8.63   19.27
   7 -10   4    2.99   16.28
   7 -10   4   -2.51   16.39
   7   9  -4   -2.33   13.61
  -7  -9   4   11.07   13.35
   6   9  -4  197.94   76.32
   6   9  -4  262.94   28.54
  -6  -9   4  272.95   25.43
  -6  -9   4  268.60   25.76
   5   9  -4    3.22    9.58
   5   9  -4   11.50   47.81
   5   9  -4   -9.65   13.50
  -5  -9   4   -2.84   10.37
  -5  -9   4    0.95    9.16
   4   9  -4  678.72   50.06
   4   9  -4  745.69   56.57
  -4  -9   4  704.80   45.61
  -4  -9   4  711.42   49.11
   3   9  -4   62.38   21.52
   3   9  -4   23.02   12.16
  -3  -9   4   37.21    8.66
  -3  -9   4   24.53   10.79
   2   9  -4  455.56   39.99
   2   9  -4  497.44   30.08
   2   9  -4  492.41   36.84
  -2  -9   4  483.68   32.52
   1   9  -4   -2.41    9.74
   1   9  -4  -18.18   14.59
  -1  -9   4    9.18    7.41
  -1  -9   4   -1.93    5.61
   0   9  -4  406.65   29.52
   0   9  -4  343.38   37.12
   0  -9   4  362.03   26.35
   0  -9   4  367.29   31.16
   0  -9   4  409.00   33.49
   0  -9   4  381.98   25.81
  -1   9  -4   -0.11   15.95
  -1   9  -4    9.17   10.05
   1  -9   4    4.02    6.73
   1  -9   4    1.51    9.45
   1  -9   4   -0.70    6.83
  -2   9  -4  496.40   43.90
  -2   9  -4  496.27   38.60
   2  -9   4  530.20   40.75
   2  -9   4  552.60   38.54
  -3   9  -4   37.10   12.91
  -3   9  -4   36.21   18.03
   3  -9   4   33.90   14.37
   3  -9   4   21.45    9.56
  -4   9  -4  676.65   53.76
  -4   9  -4  634.52   48.56
   4  -9   4  685.78   49.10
   4  -9   4  769.13   51.05
  -5   9  -4   22.32   18.48
  -5   9  -4    0.66    8.72
   5  -9   4    1.67   13.27
   5  -9   4    0.99   12.42
  -6   9  -4  248.22   32.13
  -6   9  -4  251.87   28.02
   6  -9   4  263.59   28.56
   6  -9   4  332.80   30.33
  -7   9  -4   -2.02   17.53
  -7   9  -4    2.32   10.78
   7  -9   4   11.77   14.34
   7  -9   4   26.15   15.31
   8   8  -4    0.53   14.31
  -8  -8   4    7.39   15.12
  -8  -8   4   -0.30   12.42
   7   8  -4   10.37   13.08
   7   8  -4    6.26   52.70
  -7  -8   4    9.68   12.38
  -7  -8   4   17.22   12.38
   6   8  -4  -10.31    8.39
   6   8  -4   25.96   49.78
  -6  -8   4   -0.27   10.43
  -6  -8   4    9.11   10.03
   5   8  -4   49.76   13.84
   5   8  -4   47.65   50.47
   5   8  -4   66.18   20.92
  -5  -8   4   57.87   11.78
  -5  -8   4   47.76   12.49
  -5  -8   4   69.38    8.88
   4   8  -4   15.21   45.93
   4   8  -4  -10.42   15.90
   4   8  -4  -13.92    9.51
  -4  -8   4   -8.06    8.88
  -4  -8   4    0.04    6.51
  -4  -8   4   -6.78    7.08
   3   8  -4   51.13   18.22
   3   8  -4   42.08   11.74
  -3  -8   4   42.65    9.36
  -3  -8   4   40.83   11.10
   2   8  -4   76.78    7.13
   2   8  -4   76.80   13.97
   2   8  -4   92.35   20.14
  -2  -8   4  108.44   11.88
   1   8  -4   23.56   12.84
   1   8  -4   22.84    8.50
  -1  -8   4   28.12    7.78
  -1  -8   4   11.18    6.38
   0   8  -4  152.37   20.61
   0   8  -4  110.64   15.48
   0  -8   4  117.74   17.88
   0  -8   4  143.15   16.18
  -1   8  -4   18.22    9.99
  -1   8  -4   32.38   16.22
   1  -8   4   25.69    8.25
   1  -8   4   34.69   12.69
   1  -8   4   16.38    6.23
  -2   8  -4   49.00   14.80
  -2   8  -4   66.66   13.13
   2  -8   4   67.01   10.57
   2  -8   4   69.95   13.18
   2  -8   4   75.68   13.25
  -3   8  -4   29.83   11.16
  -3   8  -4   48.99   17.17
  -3   8  -4   57.68    8.00
   3  -8   4   33.96   10.77
   3  -8   4   38.77   10.29
   3  -8   4   35.85   11.11
  -4   8  -4   -3.21    9.92
  -4   8  -4  -16.15   13.34
   4  -8   4   -2.01   10.72
   4  -8   4  -13.27    9.96
  -5   8  -4   59.35   14.77
  -5   8  -4   72.87   19.33
   5  -8   4   63.19   15.45
   5  -8   4   50.55   14.13
  -6   8  -4    7.64   15.05
  -6   8  -4    1.54   11.63
   6  -8   4    1.44   12.19
   6  -8   4  -10.11   11.38
  -7   8  -4   21.08   13.70
  -7   8  -4   32.70   18.10
   7  -8   4   40.15   14.84
   7  -8   4   12.18   11.75
  -8   8  -4   -5.18   14.41
  -8   8  -4    0.27   18.22
   8  -8   4   -5.46   13.90
   8  -8   4   -8.60   22.27
   9   7  -4   -9.72   14.40
  -9  -7   4   -0.89   20.11
  -9  -7   4    1.82   13.83
   8   7  -4  316.11   32.01
   8   7  -4  339.05  110.68
  -8  -7   4  299.40   31.79
  -8  -7   4  346.15   30.75
   7   7  -4   14.67   48.73
   7   7  -4    1.06   11.94
  -7  -7   4    9.23   11.85
  -7  -7   4    6.41    8.22
   6   7  -4  341.58   87.49
   6   7  -4  351.01   32.00
  -6  -7   4  434.47   31.19
  -6  -7   4  384.29   29.49
   5   7  -4  101.31   15.74
   5   7  -4   80.54   19.72
   5   7  -4   72.69   54.53
  -5  -7   4   97.74   14.72
  -5  -7   4   98.45    9.62
  -5  -7   4   79.22   13.22
   4   7  -4 1095.17   75.50
   4   7  -4 1127.84   71.77
  -4  -7   4 1089.68   69.74
  -4  -7   4 1113.35   67.96
  -4  -7   4 1205.29   71.15
   3   7  -4    6.29    7.08
   3   7  -4    1.23    9.78
  -3  -7   4   10.23    7.99
  -3  -7   4    7.43    7.02
   2   7  -4 1196.80   81.23
   2   7  -4 1237.03   77.57
  -2  -7   4 1270.86   74.99
   1   7  -4    4.92    7.78
   1   7  -4   -4.07   12.78
  -1  -7   4   11.42    5.23
  -1  -7   4   10.17    5.74
   0   7  -4  401.89   32.20
   0   7  -4  377.66   28.86
   0  -7   4  398.02   28.83
   0  -7   4  411.21   31.18
  -1   7  -4    6.19    8.22
  -1   7  -4    5.26    9.06
   1  -7   4    5.56    6.02
   1  -7   4    6.45   10.11
   1  -7   4    4.02    4.71
  -2   7  -4 1303.37   80.69
  -2   7  -4 1438.72   85.30
   2  -7   4 1268.92   81.78
   2  -7   4 1222.25   80.02
   2  -7   4 1282.90   78.49
  -3   7  -4    8.26   12.57
  -3   7  -4    9.55    8.89
  -3   7  -4   -3.63    5.14
   3  -7   4   -8.76    7.89
   3  -7   4   14.23    7.72
   3  -7   4    3.44    9.46
  -4   7  -4 1061.95   64.84
  -4   7  -4 1174.73   71.03
  -4   7  -4 1196.24   74.65
  -4   7  -4 1024.11   66.27
   4  -7   4 1223.06   71.82
   4  -7   4 1145.51   70.95
  -5   7  -4  101.48   19.17
  -5   7  -4   64.27   13.95
   5  -7   4  110.25   15.49
   5  -7   4  109.61   15.97
  -6   7  -4  411.18   37.92
  -6   7  -4  376.35   30.02
   6  -7   4  381.28   30.69
   6  -7   4  373.49   32.62
  -7   7  -4    2.37   11.63
  -7   7  -4   10.88   14.30
   7  -7   4    2.11   10.62
   7  -7   4   18.00   12.33
  -8   7  -4  293.85   34.04
  -8   7  -4  346.75   30.87
   8  -7   4  340.42   31.83
  -9   7  -4    1.80   14.84
   9  -7   4  -14.29   13.95
   9   6  -4   18.25   15.33
  -9  -6   4   19.65   16.81
  -9  -6   4   56.47   15.86
   8   6  -4    0.39   14.00
   8   6  -4   -1.92   44.82
  -8  -6   4   -7.91   14.09
  -8  -6   4  -11.70   10.06
   7   6  -4  118.58   61.24
   7   6  -4  105.82   17.15
  -7  -6   4  124.44   16.93
  -7  -6   4  129.12   19.60
   6   6  -4   65.90   61.24
   6   6  -4   35.00    9.93
  -6  -6   4   45.15   11.49
  -6  -6   4   64.13   13.28
   5   6  -4   21.09   45.85
   5   6  -4   39.69   12.69
   5   6  -4   32.58   10.58
  -5  -6   4   39.12    6.40
  -5  -6   4   55.21   10.84
  -5  -6   4   54.86   11.94
   4   6  -4   74.80   11.75
   4   6  -4   20.29   42.31
   4   6  -4   65.45   16.05
   4   6  -4   58.03   10.13
  -4  -6   4   73.93   10.83
  -4  -6   4   55.14    7.56
  -4  -6   4   67.65   10.88
   3   6  -4    4.36   11.84
   3   6  -4   -5.36    6.83
  -3  -6   4    1.85    5.82
  -3  -6   4    0.40    6.67
  -3  -6   4   -0.55    4.89
   2   6  -4    3.39    8.83
   2   6  -4    1.74    6.66
  -2  -6   4    6.89    4.90
   1   6  -4   18.96    7.92
   1   6  -4    6.01    8.75
  -1  -6   4   13.11    6.95
  -1  -6   4   11.35    4.37
   0   6  -4   12.02    5.65
   0   6  -4   15.70    8.98
   0  -6   4    4.99    8.14
   0  -6   4    8.46    2.18
   0  -6   4    5.45    6.18
  -1   6  -4   11.99    7.60
  -1   6  -4    6.76   11.53
   1  -6   4    2.09    4.18
   1  -6   4    9.71    5.56
   1  -6   4   -0.34    8.56
  -2   6  -4   17.30   11.72
  -2   6  -4   -3.41    5.42
  -2   6  -4   10.63    7.42
   2  -6   4   -8.79    4.41
   2  -6   4    0.46    7.00
   2  -6   4    1.33    8.24
  -3   6  -4   -4.44   10.81
  -3   6  -4    8.94    7.38
  -3   6  -4    5.98    4.77
  -3   6  -4   -0.45    1.49
   3  -6   4    1.88    7.55
   3  -6   4   -0.24    5.98
   3  -6   4   -0.62    5.61
  -4   6  -4   68.38   15.31
  -4   6  -4   82.76   12.19
  -4   6  -4   62.03    7.53
   4  -6   4   56.17   10.79
   4  -6   4   67.05   11.80
  -5   6  -4   34.03   10.61
  -5   6  -4   40.95   14.25
   5  -6   4   35.47   10.60
   5  -6   4   41.53   10.57
  -6   6  -4   45.26   15.44
  -6   6  -4   63.65   12.81
   6  -6   4   50.62   10.46
   6  -6   4   47.57   12.61
  -7   6  -4  125.53   17.42
  -7   6  -4  115.04   19.85
  -7   6  -4  119.06   20.31
   7  -6   4   89.41   14.69
   7  -6   4  131.19   17.82
  -8   6  -4    7.28   14.74
  -8   6  -4    4.75   12.49
  -8   6  -4  -33.24   13.74
   8  -6   4   -3.44    9.04
   8  -6   4  -12.51   10.97
  -9   6  -4   56.75   18.44
  -9   6  -4   44.77   20.64
  -9   6  -4   50.90   14.42
   9  -6   4   44.18   16.20
  10   5  -4  142.17   22.67
 -10  -5   4  110.25   20.19
 -10  -5   4   91.26   23.22
   9   5  -4   18.01   63.99
   9   5  -4   -8.61   12.59
  -9  -5   4    3.61   15.41
  -9  -5   4   21.32   13.29
   8   5  -4  505.31   37.67
   8   5  -4  569.80  111.21
  -8  -5   4  453.68   39.02
  -8  -5   4  476.62   35.90
   7   5  -4    2.72    8.09
   7   5  -4   12.45   48.48
  -7  -5   4   14.04   10.23
  -7  -5   4    4.58   11.30
   6   5  -4  306.86   28.66
   6   5  -4  397.55   86.31
  -6  -5   4  362.36   28.21
  -6  -5   4  355.61   27.39
   5   5  -4   35.15   43.63
   5   5  -4   29.34   13.39
   5   5  -4   32.52    8.55
  -5  -5   4   29.01    8.85
  -5  -5   4   26.58    8.66
   4   5  -4  837.97   54.48
   4   5  -4  845.45   57.22
   4   5  -4  823.08   53.78
  -4  -5   4  912.01   53.87
  -4  -5   4  850.07   53.63
  -4  -5   4  830.50   51.35
   3   5  -4    6.17    7.07
   3   5  -4    6.61   10.89
   3   5  -4   26.04    7.12
  -3  -5   4   20.71    6.26
  -3  -5   4   12.46    5.14
  -3  -5   4   18.27    6.74
   2   5  -4 2300.94  142.61
   2   5  -4 2445.10  145.43
  -2  -5   4 2452.79  140.83
  -2  -5   4 2386.31  142.32
  -2  -5   4 2376.13  142.06
   1   5  -4   54.90   12.50
   1   5  -4   41.53    9.05
   1   5  -4   67.89    9.72
   1   5  -4   49.87    9.50
  -1  -5   4   54.24    8.50
  -1  -5   4   48.86    8.21
  -1  -5   4   70.15   12.55
  -1  -5   4   54.41    5.77
   0   5  -4 2430.64  142.20
   0   5  -4 2429.41  142.17
   0   5  -4 2398.35  144.78
   0   5  -4 2373.53  143.01
   0  -5   4 2504.09  139.28
   0  -5   4 2275.87  144.35
   0  -5   4 2371.25  141.83
   0  -5   4 2370.30  141.64
   0  -5   4 2337.69  139.52
   0  -5   4 2389.89  143.30
  -1   5  -4   64.95    8.68
  -1   5  -4   50.83   10.56
  -1   5  -4   42.87    7.62
  -1   5  -4   64.42   13.71
   1  -5   4   70.21   11.38
   1  -5   4   50.99    8.48
   1  -5   4   44.25    7.54
   1  -5   4   53.98    6.34
   1  -5   4   63.03    9.71
  -2   5  -4 2426.21  146.03
  -2   5  -4 2303.85  141.94
  -2   5  -4 2510.02  143.59
  -2   5  -4 2501.57  144.60
   2  -5   4 2410.67  142.92
   2  -5   4 2247.82  143.95
   2  -5   4 2451.98  142.38
   2  -5   4 2461.92  143.60
  -3   5  -4   18.94    5.26
  -3   5  -4   10.60    8.23
  -3   5  -4    8.77    8.00
  -3   5  -4   12.76    7.17
   3  -5   4    2.00    7.56
   3  -5   4   19.35    7.56
   3  -5   4   18.50    6.47
   3  -5   4    8.95    5.14
  -4   5  -4  828.85   52.82
  -4   5  -4  868.57   53.00
  -4   5  -4  789.42   55.51
  -4   5  -4  751.45   52.82
   4  -5   4  856.28   52.98
   4  -5   4  822.55   52.90
   4  -5   4  865.60   53.22
  -5   5  -4   27.21    7.63
  -5   5  -4   22.58   11.13
  -5   5  -4   27.21    9.88
  -5   5  -4   19.86   12.22
   5  -5   4   18.56    3.89
   5  -5   4   31.73    9.14
   5  -5   4   18.23    8.05
  -6   5  -4  333.62   29.32
  -6   5  -4  435.38   32.46
  -6   5  -4  352.81   28.16
   6  -5   4  334.76   27.69
   6  -5   4  341.60   26.85
  -7   5  -4   -6.40   12.83
  -7   5  -4   16.20   10.81
  -7   5  -4    0.00   12.17
   7  -5   4    3.29    7.29
   7  -5   4    5.70   10.21
   7  -5   4    6.74    6.87
  -8   5  -4  489.95   38.67
  -8   5  -4  446.21   36.21
  -8   5  -4  413.53   36.34
   8  -5   4  437.56   35.56
   8  -5   4  429.18   31.61
  -9   5  -4   19.02   13.47
  -9   5  -4   30.69   18.90
  -9   5  -4    6.89   15.48
   9  -5   4   -2.43   12.58
 -10   5  -4   59.35   23.48
 -10   5  -4  127.38   21.66
  10  -5   4  103.73   20.31
  10   4  -4    2.88   13.90
  10   4  -4   16.29   69.92
 -10  -4   4   -1.45   13.75
 -10  -4   4   -9.49   16.92
   9   4  -4  179.95   79.29
   9   4  -4  134.01   21.01
  -9  -4   4  112.55   21.94
  -9  -4   4  132.94   18.70
   8   4  -4   -4.36   51.87
   8   4  -4   -3.47   11.57
  -8  -4   4   -8.34    6.96
  -8  -4   4  -10.71   12.28
   7   4  -4   30.74   55.39
   7   4  -4   34.64   11.52
  -7  -4   4   13.27   10.18
  -7  -4   4   26.48   12.52
   6   4  -4   10.15    9.82
   6   4  -4   32.87   48.21
  -6  -4   4   16.25    6.56
  -6  -4   4    6.05    9.53
   5   4  -4  194.49   20.94
   5   4  -4  181.52   61.86
   5   4  -4  178.75   17.29
  -5  -4   4  211.31   17.56
  -5  -4   4  191.31   12.17
  -5  -4   4  175.43   17.96
   4   4  -4  283.38   21.43
   4   4  -4  276.05   21.67
   4   4  -4  197.90   61.52
   4   4  -4  302.30   24.50
  -4  -4   4  275.11   20.81
  -4  -4   4  283.94   21.58
  -4  -4   4  293.13   18.73
   3   4  -4   91.37    9.99
   3   4  -4   79.42   13.39
   3   4  -4   69.05    9.06
   3   4  -4   76.08   11.67
   3   4  -4   27.36   40.45
  -3  -4   4   76.57    9.04
  -3  -4   4   78.75   10.12
  -3  -4   4   75.03    7.74
  -3  -4   4   93.11   13.84
  -3  -4   4   76.34    9.50
   2   4  -4  104.12   13.99
   2   4  -4  122.00   11.69
   2   4  -4  112.26    9.94
   2   4  -4  104.67   12.01
   2   4  -4  106.90   11.47
  -2  -4   4   88.70    9.25
  -2  -4   4  108.68   11.32
  -2  -4   4  109.34    9.19
  -2  -4   4  129.88   11.32
  -2  -4   4  107.94   13.57
   1   4  -4  277.57   25.40
   1   4  -4  288.20   21.68
   1   4  -4  306.64   21.48
   1   4  -4  297.62   23.25
  -1  -4   4  349.79   19.29
  -1  -4   4  309.19   24.85
  -1  -4   4  288.73   21.59
   0   4  -4    7.22    7.46
   0   4  -4    6.70    6.30
   0   4  -4   11.82    6.10
   0   4  -4    3.25    7.56
   0  -4   4   15.39    5.50
   0  -4   4   12.80    2.41
   0  -4   4   12.80    5.23
   0  -4   4   16.81    7.25
   0  -4   4   13.14    3.05
  -1   4  -4  268.37   19.60
  -1   4  -4  242.65   20.18
  -1   4  -4  283.98   21.68
  -1   4  -4  336.97   24.78
   1  -4   4  279.09   19.68
   1  -4   4  299.42   18.44
   1  -4   4  290.53   20.84
   1  -4   4  292.62   23.40
   1  -4   4  288.03   20.32
  -2   4  -4  102.05    7.97
  -2   4  -4  116.05   11.84
  -2   4  -4  109.32   11.17
  -2   4  -4  118.57   12.83
  -2   4  -4  111.58   10.23
  -2   4  -4  111.16   10.38
  -2   4  -4   84.05   12.64
   2  -4   4  126.10   10.94
   2  -4   4  126.81   11.74
   2  -4   4  110.54   10.58
   2  -4   4  118.97   12.38
   2  -4   4  115.89   13.69
  -3   4  -4   76.96   10.56
  -3   4  -4   64.54   12.43
  -3   4  -4   91.73    8.68
  -3   4  -4   74.93    9.92
  -3   4  -4   85.18   10.21
   3  -4   4   83.77   10.53
   3  -4   4   81.10   10.62
   3  -4   4   95.82   10.84
   3  -4   4   78.44    9.21
  -4   4  -4  271.29   25.61
  -4   4  -4  270.98   20.27
  -4   4  -4  261.68   20.79
  -4   4  -4  300.49   21.86
   4  -4   4  295.94   20.74
   4  -4   4  264.48   21.55
   4  -4   4  309.76   21.37
   4  -4   4  249.41   17.88
   4  -4   4  294.42   20.35
  -5   4  -4  214.05   22.32
  -5   4  -4  177.73   17.29
  -5   4  -4  185.95   19.56
  -5   4  -4  201.34   18.35
   5  -4   4  204.72   15.15
   5  -4   4  197.84   17.12
   5  -4   4  207.67   18.48
  -6   4  -4    8.67   11.56
  -6   4  -4   -0.63   10.92
  -6   4  -4   11.81    8.08
  -6   4  -4    4.75    6.19
   6  -4   4   16.04    6.91
   6  -4   4   -2.89    8.13
   6  -4   4   24.48    7.98
   6  -4   4   17.76   55.31
  -7   4  -4   34.98   14.60
  -7   4  -4   24.91   10.36
  -7   4  -4    5.67   13.43
   7  -4   4   17.01    7.05
   7  -4   4    3.23    9.85
   7  -4   4   17.46    7.85
   7  -4   4   14.73   61.59
  -8   4  -4   20.94   13.94
  -8   4  -4  -12.07   10.78
  -8   4  -4    9.57   15.82
   8  -4   4    6.43    8.60
   8  -4   4   16.42   10.54
   8  -4   4  -12.45   66.40
   8  -4   4  -10.10    6.26
  -9   4  -4  149.68   25.24
  -9   4  -4  123.91   20.92
  -9   4  -4  124.86   19.65
   9  -4   4  137.30   19.55
   9  -4   4   35.44   83.57
 -10   4  -4    4.52   14.11
 -10   4  -4    9.23   14.04
 -10   4  -4    8.04   17.46
  10  -4   4   22.09   63.73
  10  -4   4    6.00   13.15
  10   3  -4  117.54   20.61
  10   3  -4  138.69   91.69
 -10  -3   4  109.98   19.11
 -10  -3   4   87.47   24.00
   9   3  -4    0.62   60.34
   9   3  -4    9.84   11.82
  -9  -3   4    7.33   11.53
  -9  -3   4    6.65   14.55
   8   3  -4  481.16  104.64
   8   3  -4  425.52   36.39
  -8  -3   4  498.19   38.47
  -8  -3   4  498.25   36.08
   7   3  -4  123.24   63.46
   7   3  -4  104.21   14.30
   7   3  -4   91.31    6.27
  -7  -3   4  103.56   16.98
  -7  -3   4  102.49   14.13
   6   3  -4  458.27   34.61
   6   3  -4  485.06   92.84
  -6  -3   4  553.60   35.14
  -6  -3   4  516.29   36.45
   5   3  -4   18.71    7.86
   5   3  -4   19.05   10.19
   5   3  -4   21.77   38.63
  -5  -3   4   24.74    8.96
  -5  -3   4   43.75   11.33
  -5  -3   4   24.67    7.07
   4   3  -4 2155.91  128.76
   4   3  -4 2262.17  128.67
   4   3  -4 2205.80  129.87
  -4  -3   4 2205.01  128.40
  -4  -3   4 2046.11  128.27
  -4  -3   4 2023.63  129.92
  -4  -3   4 2184.04  127.98
   3   3  -4   15.19    5.60
   3   3  -4   17.20    4.68
   3   3  -4    9.25    8.80
   3   3  -4    6.34   33.71
   3   3  -4   27.26    6.79
  -3  -3   4   16.85    5.96
  -3  -3   4   10.21    6.57
  -3  -3   4   10.43    5.43
  -3  -3   4   13.72    2.36
  -3  -3   4   12.45    4.50
  -3  -3   4   14.24    6.07
   2   3  -4 3479.98  203.74
   2   3  -4 3333.98  204.52
   2   3  -4 3650.83  204.51
   2   3  -4 3680.26  206.71
  -2  -3   4 3330.05  203.62
  -2  -3   4 3535.62  204.16
  -2  -3   4 3537.03  203.57
  -2  -3   4 3564.73  204.43
  -2  -3   4 3264.75  206.06
   1   3  -4  690.73   44.24
   1   3  -4  671.53   43.41
   1   3  -4  722.31   43.39
   1   3  -4  649.53   45.83
  -1  -3   4  737.60   41.42
  -1  -3   4  678.09   42.87
  -1  -3   4  751.72   45.50
  -1  -3   4  700.49   43.25
   0   3  -4 2574.96  148.67
   0   3  -4 2502.16  147.74
   0   3  -4 2477.49  149.73
   0   3  -4 2342.50  147.61
   0  -3   4 2767.77  146.58
   0  -3   4 2470.50  147.46
   0  -3   4 2374.93  149.43
   0  -3   4 2544.56  147.46
  -1   3  -4  719.10   41.04
  -1   3  -4  688.49   42.54
  -1   3  -4  669.12   44.73
  -1   3  -4  716.74   41.49
  -1   3  -4  657.11   42.77
  -1   3  -4  673.11   43.35
   1  -3   4  749.47   42.37
   1  -3   4  687.50   45.12
   1  -3   4  673.00   42.50
   1  -3   4  670.57   43.48
   1  -3   4  684.86   41.60
  -2   3  -4 3926.25  214.07
  -2   3  -4 3750.92  213.38
  -2   3  -4 3606.35  214.30
  -2   3  -4 3572.93  213.61
  -2   3  -4 3611.86  214.02
  -2   3  -4 3792.31  216.47
   2  -3   4 3671.24  213.83
   2  -3   4 3524.97  215.95
   2  -3   4 3508.69  214.18
   2  -3   4 3506.62  213.45
   2  -3   4 3699.91  214.01
  -3   3  -4   10.03    5.83
  -3   3  -4   27.10    7.16
  -3   3  -4   -3.09   39.25
  -3   3  -4   18.18    9.57
  -3   3  -4   23.99    6.67
  -3   3  -4   22.61    5.10
  -3   3  -4   28.88    5.57
   3  -3   4   16.08    6.42
   3  -3   4   27.65    6.89
   3  -3   4   20.49    5.95
   3  -3   4   16.16    5.61
   3  -3   4   15.32    5.06
   3  -3   4   11.29    4.20
  -4   3  -4 2032.52  129.69
  -4   3  -4 2235.44  127.14
  -4   3  -4 2081.17  127.39
  -4   3  -4 2026.00  128.00
   4  -3   4 2237.85  125.02
   4  -3   4 1987.04  127.30
   4  -3   4 2201.15  126.36
   4  -3   4 2116.94  126.75
   4  -3   4 2096.20  128.55
   4  -3   4 2336.24  127.23
  -5   3  -4   30.00   11.20
  -5   3  -4   23.54    9.92
  -5   3  -4   36.99    7.41
  -5   3  -4   27.94    6.71
   5  -3   4   24.47    6.61
   5  -3   4   39.98    8.50
   5  -3   4   20.15    6.48
   5  -3   4  -16.64   40.86
  -6   3  -4  494.38   36.44
  -6   3  -4  418.94   32.75
  -6   3  -4  491.12   31.67
  -6   3  -4  451.13   34.24
   6  -3   4  490.13   30.92
   6  -3   4  460.90   33.21
   6  -3   4  487.90   31.41
  -7   3  -4   78.22   17.01
  -7   3  -4   95.13   11.33
  -7   3  -4  106.90   18.30
  -7   3  -4  106.27   13.21
   7  -3   4   18.26   58.20
   7  -3   4  111.55   12.30
   7  -3   4   86.62    9.83
   7  -3   4   84.39   13.59
  -8   3  -4  428.66   39.02
  -8   3  -4  452.18   40.22
  -8   3  -4  531.03   36.65
   8  -3   4  412.43   35.31
   8  -3   4  475.47   35.39
   8  -3   4  543.41   33.72
  -9   3  -4   -3.30   14.00
  -9   3  -4   -4.11   16.58
  -9   3  -4    3.79   12.00
   9  -3   4    1.10    9.50
   9  -3   4   -1.27   71.70
   9  -3   4   -5.87   11.19
 -10   3  -4  131.91   22.87
 -10   3  -4  111.82   19.82
 -10   3  -4   91.61   20.73
  10  -3   4  100.75   19.50
  10  -3   4   31.49   84.21
  10   2  -4   13.59   76.67
  10   2  -4   19.25   15.18
 -10  -2   4   25.88   14.12
 -10  -2   4    0.68   17.02
   9   2  -4   55.35   76.55
   9   2  -4   21.00   13.46
  -9  -2   4   61.96   11.83
  -9  -2   4   26.98   16.76
  -9  -2   4   52.50   13.86
   8   2  -4   -7.71    7.21
   8   2  -4    9.90   38.85
  -8  -2   4   -6.76    7.44
  -8  -2   4   -2.08   12.57
  -8  -2   4   -3.06    8.95
   7   2  -4  249.99   24.28
   7   2  -4  338.86   78.98
   7   2  -4  262.42   17.46
  -7  -2   4  266.68   26.30
  -7  -2   4  237.00   21.86
   6   2  -4   47.79   10.55
   6   2  -4   58.74    6.27
   6   2  -4   54.59   48.88
  -6  -2   4   42.23   11.81
  -6  -2   4   50.59    8.67
  -6  -2   4   40.42   11.08
   5   2  -4   11.77   28.89
   5   2  -4   -2.99    3.41
   5   2  -4    6.25    7.10
  -5  -2   4   -5.10    6.97
  -5  -2   4    1.11    7.62
  -5  -2   4   -5.10    5.33
   4   2  -4  164.31   15.93
   4   2  -4  132.67   52.79
   4   2  -4  167.37   16.52
   4   2  -4  178.57   15.49
   4   2  -4  145.70   11.71
   4   2  -4  168.59   16.19
  -4  -2   4  163.20   16.53
  -4  -2   4  164.84   14.16
  -4  -2   4  183.63   15.90
  -4  -2   4  181.91   15.02
   3   2  -4   71.23    6.51
   3   2  -4   51.58    8.45
   3   2  -4   37.85   40.93
   3   2  -4   63.74    9.80
   3   2  -4   52.31    7.70
   3   2  -4   41.41    6.12
  -3  -2   4   60.49    8.95
  -3  -2   4   41.21    6.24
  -3  -2   4   54.96    9.76
  -3  -2   4   41.22    6.82
  -3  -2   4   59.64    7.71
   2   2  -4  837.92   47.87
   2   2  -4  757.28   48.46
   2   2  -4  838.91   48.18
   2   2  -4  769.64   50.04
   2   2  -4  722.66   47.95
  -2  -2   4  843.51   47.16
  -2  -2   4  771.31   50.00
  -2  -2   4  819.30   47.98
  -2  -2   4  766.47   47.87
  -2  -2   4  795.82   48.03
  -2  -2   4  807.14   48.31
   1   2  -4  161.48   12.90
   1   2  -4  200.46   11.67
   1   2  -4  178.29   12.14
   1   2  -4  200.42   16.56
  -1  -2   4  180.34   12.81
  -1  -2   4  168.29   12.36
  -1  -2   4  157.08   12.79
  -1  -2   4  168.03   14.37
   0   2  -4  567.96   33.42
   0   2  -4  509.87   35.04
   0   2  -4  558.86   33.39
   0   2  -4  539.05   31.84
   0  -2   4  563.88   32.83
   0  -2   4  545.13   32.98
   0  -2   4  544.05   33.52
   0  -2   4  526.73   32.96
   0  -2   4  544.94   35.57
  -1   2  -4  140.48   12.81
  -1   2  -4  176.05   13.54
  -1   2  -4  159.20   11.75
  -1   2  -4  185.20   16.58
  -1   2  -4  162.58   11.53
  -1   2  -4  173.74   12.09
  -1   2  -4  178.00   12.68
   1  -2   4  182.00   12.04
   1  -2   4  179.15   11.72
   1  -2   4  189.81   16.57
   1  -2   4  154.32   12.28
  -2   2  -4  761.49   48.52
  -2   2  -4  805.38   48.28
  -2   2  -4  842.59   48.31
  -2   2  -4  830.18   48.58
  -2   2  -4  835.39   51.22
  -2   2  -4  874.74   49.04
   2  -2   4  796.05   48.99
   2  -2   4  814.50   48.49
   2  -2   4  752.91   48.29
   2  -2   4  727.23   47.75
   2  -2   4  756.52   47.84
   2  -2   4  803.43   48.36
  -3   2  -4   50.17    6.99
  -3   2  -4    1.62   38.08
  -3   2  -4   52.31    7.30
  -3   2  -4   42.75    9.22
  -3   2  -4   55.12    7.39
  -3   2  -4   65.11    9.28
  -3   2  -4   57.42    7.26
   3  -2   4   62.21    9.35
   3  -2   4   49.29    7.16
   3  -2   4   44.98    5.15
   3  -2   4   53.51    6.76
   3  -2   4   54.71    6.90
   3  -2   4   53.26    7.08
  -4   2  -4  181.98   12.98
  -4   2  -4  186.76   16.66
  -4   2  -4  155.63   12.25
  -4   2  -4   62.45   45.06
  -4   2  -4  139.18   13.91
   4  -2   4  165.94   12.91
   4  -2   4  167.13   16.42
   4  -2   4  173.46   13.76
   4  -2   4  146.11   13.67
   4  -2   4  154.58   12.04
  -5   2  -4   -7.13    8.18
  -5   2  -4    2.49    4.66
  -5   2  -4   -0.85    5.27
  -5   2  -4    2.60    5.90
   5  -2   4   -0.86    5.28
   5  -2   4    3.73    4.26
   5  -2   4   -7.48    5.49
   5  -2   4  -15.03   38.15
   5  -2   4    7.09    4.16
  -6   2  -4   45.65   11.32
  -6   2  -4   43.24    8.35
  -6   2  -4   44.90    7.56
   6  -2   4  -10.15   43.65
   6  -2   4   43.87    6.23
   6  -2   4   53.71    9.68
   6  -2   4   30.99    8.89
  -7   2  -4  296.58   26.82
  -7   2  -4  270.50   23.23
  -7   2  -4  245.69   19.06
   7  -2   4  266.43   23.24
   7  -2   4  258.89   20.55
   7  -2   4  246.62   17.35
  -8   2  -4    6.62   14.79
  -8   2  -4   -2.34    7.08
   8  -2   4   -6.57    9.67
   8  -2   4   10.82    8.85
   8  -2   4  -19.42   59.12
  -9   2  -4   53.48   19.58
  -9   2  -4   48.45   14.57
   9  -2   4   31.10   12.50
   9  -2   4   60.64   13.87
   9  -2   4   10.86   71.37
 -10   2  -4   11.24   14.53
 -10   2  -4    9.95   14.14
  10  -2   4    2.92   12.71
  10  -2   4   21.73   13.31
  10  -2   4    8.84   77.90
  10   1  -4  320.47   30.92
  10   1  -4  229.90  104.74
 -10  -1   4  265.45   27.62
 -10  -1   4  246.80   31.11
   9   1  -4   43.76   14.76
   9   1  -4   29.39   11.19
   9   1  -4   19.29   69.37
  -9  -1   4   42.76   14.95
  -9  -1   4   40.36   17.76
  -9  -1   4   46.53   11.00
   8   1  -4  248.89   24.24
   8   1  -4  242.96   23.50
   8   1  -4  221.26   81.08
  -8  -1   4  195.91   21.72
  -8  -1   4  248.50   26.84
  -8  -1   4  206.89   18.49
   7   1  -4    4.95    8.88
   7   1  -4   19.47   48.45
   7   1  -4    4.19    5.45
  -7  -1   4   -2.45    7.46
  -7  -1   4   -7.84    9.60
  -7  -1   4   15.43    8.15
  -7  -1   4   12.29    7.47
   6   1  -4 1163.78  120.47
   6   1  -4 1020.46   62.54
   6   1  -4 1088.32   65.48
  -6  -1   4  989.08   65.27
  -6  -1   4 1127.11   67.09
  -6  -1   4  902.97   63.36
  -6  -1   4 1096.55   65.06
   5   1  -4   -2.93    4.24
   5   1  -4   -2.67    4.53
   5   1  -4    1.37   38.28
  -5  -1   4    1.98    5.18
  -5  -1   4   -4.12    6.79
  -5  -1   4    0.80    7.54
   4   1  -4 2213.50  176.98
   4   1  -4 2119.88  126.61
   4   1  -4 2125.38  127.54
   4   1  -4 2280.99  128.35
   4   1  -4 2099.98  128.70
   4   1  -4 2161.63  125.50
  -4  -1   4 2193.46  128.27
  -4  -1   4 2198.55  127.72
  -4  -1   4 2200.35  127.83
  -4  -1   4 1978.29  128.35
   3   1  -4  281.96   18.68
   3   1  -4  219.31   53.20
   3   1  -4  283.65   17.74
   3   1  -4  275.37   19.08
   3   1  -4  257.19   18.97
   3   1  -4  246.82   17.43
  -3  -1   4  138.31   52.30
  -3  -1   4  266.65   19.32
  -3  -1   4  277.14   19.08
  -3  -1   4  250.21   17.84
  -3  -1   4  271.58   18.30
   2   1  -4 3871.76  219.12
   2   1  -4 3800.71  219.77
   2   1  -4 3741.05  218.84
   2   1  -4 3764.43  218.84
   2   1  -4 3795.20  219.19
  -2  -1   4 3967.25  219.26
  -2  -1   4 3676.74  218.85
  -2  -1   4 3244.92  218.54
  -2  -1   4 4059.97  218.71
  -2  -1   4 3897.07  219.81
  -2  -1   4 3443.38  218.84
   1   1  -4    8.90    3.41
   1   1  -4    5.26    2.67
   1   1  -4   16.03    3.87
   1   1  -4   -7.95    2.83
   1   1  -4   20.04    5.65
   1   1  -4   13.08    3.23
  -1  -1   4    6.84    2.39
  -1  -1   4    4.77    2.86
  -1  -1   4   11.43    4.19
  -1  -1   4    9.12    4.01
  -1  -1   4    8.26    3.29
  -1  -1   4    8.09    4.97
   0   1  -4  633.42   36.34
   0   1  -4  610.97   37.30
   0   1  -4  615.72   36.75
   0   1  -4  602.70   37.15
   0   1  -4  641.54   38.69
   0   1  -4  669.30   36.45
   0  -1   4  588.45   35.98
   0  -1   4  592.25   37.23
   0  -1   4  593.84   36.80
   0  -1   4  598.45   36.01
   0  -1   4  583.26   37.29
   0  -1   4  634.80   38.50
  -1   1  -4    5.03    5.11
  -1   1  -4    9.04    2.85
  -1   1  -4    6.68    4.37
  -1   1  -4   10.11    3.10
  -1   1  -4    8.87    3.13
  -1   1  -4    8.78    3.62
  -1   1  -4    2.71    3.49
   1  -1   4    9.19    2.65
   1  -1   4   14.77    4.91
   1  -1   4    9.54    2.25
   1  -1   4   12.50    4.68
   1  -1   4    4.79    3.89
   1  -1   4   17.81    4.34
  -2   1  -4 3706.34  218.03
  -2   1  -4 3555.57  218.38
  -2   1  -4 3705.96  218.20
  -2   1  -4 3353.64  217.80
  -2   1  -4 3900.78  217.91
  -2   1  -4 3717.41  219.10
   2  -1   4 3764.07  217.81
   2  -1   4 3967.09  218.10
   2  -1   4 3796.45  218.49
   2  -1   4 3774.49  219.24
   2  -1   4 3889.09  217.88
  -3   1  -4  263.65   17.54
  -3   1  -4  285.69   17.66
  -3   1  -4  272.13   18.91
  -3   1  -4  280.93   18.83
  -3   1  -4  269.00   20.72
  -3   1  -4  304.66   18.87
   3  -1   4  269.63   18.68
   3  -1   4  254.69   18.10
   3  -1   4  287.50   19.50
   3  -1   4  285.05   20.95
  -4   1  -4 1933.58  121.96
  -4   1  -4 2142.12  123.40
  -4   1  -4 2151.44  124.00
  -4   1  -4 2063.28  122.06
  -4   1  -4 2203.68  125.66
  -4   1  -4 2050.56  123.73
   4  -1   4 2145.17  123.76
   4  -1   4 1986.50  123.67
   4  -1   4 2037.96  125.66
   4  -1   4 2217.12  123.49
  -5   1  -4   -2.59    5.13
  -5   1  -4    1.31    2.65
  -5   1  -4   -1.82    6.33
  -5   1  -4  -12.83   24.07
  -5   1  -4   -0.03    4.54
   5  -1   4   -4.35    2.43
   5  -1   4    1.61    5.86
   5  -1   4   22.17   39.60
   5  -1   4   -6.29    5.19
   5  -1   4   -3.65    4.66
  -6   1  -4 1041.45   63.38
  -6   1  -4 1079.32   64.98
  -6   1  -4 1066.85   67.41
   6  -1   4 1052.55   61.37
   6  -1   4  925.44   64.21
   6  -1   4 1122.57   65.54
  -7   1  -4   12.46    6.20
  -7   1  -4   -2.24   11.56
  -7   1  -4   -3.16    7.60
   7  -1   4   -1.61    8.03
   7  -1   4  -14.90   45.86
   7  -1   4   12.56    8.22
  -8   1  -4  202.77   25.25
  -8   1  -4  256.13   23.91
   8  -1   4  223.42   22.85
   8  -1   4  271.09   22.96
  -9   1  -4   32.80   17.30
  -9   1  -4   23.24   11.86
   9  -1   4    1.04   11.51
   9  -1   4   37.62   13.79
   9  -1   4   -3.86   65.99
 -10   1  -4  313.26   29.01
 -10   1  -4  247.69   33.35
  10  -1   4  269.37   27.87
  10  -1   4  365.76   31.46
  10   0  -4   11.89   14.35
  10   0  -4   -3.95   76.71
 -10   0   4    6.16   13.39
 -10   0   4    1.08    9.69
   9   0  -4   11.37   11.05
   9   0  -4   14.85   54.55
   9   0  -4    0.14   10.93
  -9   0   4    2.40   11.43
  -9   0   4  -11.25   10.35
   8   0  -4   73.12   55.08
   8   0  -4   86.37   14.93
   8   0  -4   95.03   14.06
  -8   0   4  101.12   18.61
  -8   0   4   78.44   14.02
  -8   0   4   87.23   10.49
   7   0  -4   45.18   11.11
   7   0  -4   55.25   56.37
   7   0  -4   63.48   13.02
  -7   0   4   40.10   10.28
  -7   0   4   48.26   11.54
  -7   0   4   41.95   10.89
  -7   0   4   37.35    7.78
   6   0  -4  288.66   72.49
   6   0  -4  245.71   20.95
  -6   0   4  215.67   22.59
  -6   0   4  238.44   20.16
  -6   0   4  217.51   17.30
  -6   0   4  239.16   19.06
   5   0  -4    3.43    6.65
   5   0  -4    2.43   38.76
  -5   0   4    3.51    5.96
  -5   0   4    1.27    4.53
  -5   0   4   -5.07    5.84
  -5   0   4   -4.55    6.31
  -5   0   4    6.29    5.94
   4   0  -4  181.25   15.53
   4   0  -4  190.36   50.21
   4   0  -4  208.05   16.89
   4   0  -4  201.18   14.92
  -4   0   4  202.98   14.76
  -4   0   4  183.68   14.64
  -4   0   4  142.56   49.02
  -4   0   4  197.25   15.81
  -4   0   4  176.38   14.64
  -4   0   4  204.37   16.04
   3   0  -4   10.81    4.53
   3   0  -4    9.75    6.44
   3   0  -4    3.99    2.70
   3   0  -4    8.40   29.16
   3   0  -4   -2.44    4.89
  -3   0   4   11.48   38.61
  -3   0   4   10.35    4.54
  -3   0   4   -2.09    4.74
  -3   0   4    8.32    5.19
  -3   0   4    4.86    4.55
  -3   0   4    1.33    4.63
   2   0  -4 1512.45   94.37
   2   0  -4 1518.39   94.25
   2   0  -4 1740.50   95.28
   2   0  -4 1270.85  122.63
   2   0  -4 1682.23   94.71
   2   0  -4 1753.20   94.45
   2   0  -4 1551.79   93.89
  -2   0   4 1572.14   94.24
  -2   0   4 1574.68   94.71
  -2   0   4 1684.07   94.44
  -2   0   4 1686.41   94.23
   1   0  -4  344.41   21.99
   1   0  -4  344.09   21.25
   1   0  -4  290.53   22.16
   1   0  -4  388.89   22.52
   1   0  -4  368.97   21.85
   1   0  -4  354.08   21.15
   1   0  -4  359.14   22.24
  -1   0   4  321.73   22.05
  -1   0   4  351.57   20.99
  -1   0   4  350.23   22.54
  -1   0   4  376.92   20.92
  -1   0   4  364.60   22.14
  -1   0   4  337.34   22.15
  -1   0   4  332.78   22.03
   0   0  -4  354.62   21.11
   0   0  -4  364.38   21.47
   0   0  -4  365.27   21.43
   0   0  -4  351.79   21.46
   0   0  -4  325.20   21.56
   0   0  -4  334.11   21.41
   0   0   4  348.45   21.75
   0   0   4  356.39   21.55
   0   0   4  350.82   21.56
   0   0   4  313.82   21.07
   0   0   4  345.47   21.59
   0   0   4  267.09   21.64
  -1   0  -4  325.46   22.96
  -1   0  -4  351.08   21.25
  -1   0  -4  367.91   21.17
  -1   0  -4  358.77   22.45
  -1   0  -4  376.76   22.44
  -1   0  -4  368.16   22.25
  -1   0  -4  317.69   22.44
  -1   0  -4  367.29   22.82
   1   0   4  408.42   23.06
   1   0   4  322.14   22.15
   1   0   4  343.34   23.16
   1   0   4  374.99   22.80
   1   0   4  353.76   22.59
  -2   0  -4 1677.22   98.58
  -2   0  -4 1704.23   96.80
  -2   0  -4 1783.22   97.02
  -2   0  -4 1683.85   97.48
  -2   0  -4 1683.79   96.91
   2   0   4 1508.56   97.35
   2   0   4 1591.24   96.46
   2   0   4 1649.21   96.64
   2   0   4 1481.41   98.31
   2   0   4 1717.93   97.20
  -3   0  -4    0.51    3.97
  -3   0  -4    7.92   26.42
  -3   0  -4   13.53    3.97
  -3   0  -4    1.40    4.52
  -3   0  -4   -2.90    7.33
  -3   0  -4   -2.82    3.95
   3   0   4    2.99    5.92
   3   0   4    7.40    4.22
   3   0   4    8.80    4.16
   3   0   4    4.64    4.62
   3   0   4    8.76    4.20
  -4   0  -4  184.54   14.28
  -4   0  -4  144.61   44.05
  -4   0  -4  194.18   16.13
  -4   0  -4  195.40   12.38
  -4   0  -4  187.68   14.43
  -4   0  -4  177.25   13.50
   4   0   4  185.28   15.86
   4   0   4  161.23   15.17
   4   0   4  175.47   13.52
   4   0   4  162.46   14.32
  -5   0  -4    9.06    3.41
  -5   0  -4   -0.19    4.10
  -5   0  -4   10.67   32.10
  -5   0  -4   -5.91    8.54
  -5   0  -4   -1.19    4.06
   5   0   4    9.76    5.19
   5   0   4   -2.09    5.33
   5   0   4  -12.68   31.00
  -6   0  -4  242.42   17.86
  -6   0  -4  253.31   19.91
  -6   0  -4  241.34   16.00
  -6   0  -4  236.22   23.93
   6   0   4  255.47   19.90
  -7   0  -4   55.99    8.51
  -7   0  -4   48.16    5.39
  -7   0  -4   63.39   10.99
  -7   0  -4   56.76   12.61
   7   0   4   24.91    9.63
   7   0   4   -9.53   43.56
  -8   0  -4   87.94   16.24
  -8   0  -4   93.84   14.49
   8   0   4   76.69    8.77
   8   0   4   77.23   12.22
   8   0   4  -26.57   50.42
  -9   0  -4    5.84   16.12
  -9   0  -4    1.83    8.47
   9   0   4   30.89   66.86
   9   0   4   -7.80   10.22
   9   0   4   17.78   12.23
 -10   0  -4   24.36   19.55
 -10   0  -4   -7.75   12.82
  10   0   4   18.33   13.24
  10   0   4   19.03   13.58
  10   0   4  -28.48   77.70
  10  -1  -4  239.32   27.07
  10  -1  -4  141.86  100.73
 -10   1   4  202.24   23.78
 -10   1   4  186.99   28.65
   9  -1  -4   62.85   15.59
   9  -1  -4   73.93   13.71
   9  -1  -4   36.04   76.67
  -9   1   4   34.14   18.79
  -9   1   4   57.91   14.37
   8  -1  -4  524.52   38.14
   8  -1  -4  554.37   38.26
   8  -1  -4  509.16  120.53
  -8   1   4  517.02   39.54
  -8   1   4  526.71   37.77
  -8   1   4  508.57   32.95
   7  -1  -4   85.68   14.14
   7  -1  -4  103.39   14.87
   7  -1  -4   58.78   58.91
  -7   1   4   98.14   12.31
  -7   1   4   94.65   12.08
  -7   1   4   92.15   14.56
  -7   1   4   87.63    9.11
   6  -1  -4 1095.18   72.12
   6  -1  -4 1168.04   71.60
   6  -1  -4 1212.31  134.93
  -6   1   4 1146.06   72.84
  -6   1   4 1155.40   68.78
  -6   1   4 1139.34   71.05
   5  -1  -4   -3.14    7.47
   5  -1  -4    5.27    6.65
   5  -1  -4   20.05   32.08
  -5   1   4   -4.73    7.71
  -5   1   4    3.16    5.14
  -5   1   4   -2.09    5.52
  -5   1   4   -0.94    6.41
  -5   1   4    2.39    4.33
   4  -1  -4 1968.22  157.37
   4  -1  -4 1697.71  104.18
   4  -1  -4 1658.26  104.51
   4  -1  -4 1662.49  105.64
   4  -1  -4 1710.99  105.64
  -4   1   4 1860.08  103.06
  -4   1   4 1669.65  104.04
  -4   1   4 1630.24  153.15
  -4   1   4 1789.97  103.30
  -4   1   4 1805.53  105.69
  -4   1   4 1794.89  104.35
   3  -1  -4   16.81   38.14
   3  -1  -4    7.98    5.57
   3  -1  -4    5.51    4.93
   3  -1  -4   13.19    4.01
   3  -1  -4   16.25    7.57
   3  -1  -4   16.47    5.55
  -3   1   4   14.00    3.00
  -3   1   4    8.53    4.27
  -3   1   4    6.29    3.22
  -3   1   4   11.09    4.93
  -3   1   4   12.68    4.31
  -3   1   4   28.96   31.45
   2  -1  -4 1652.86  100.39
   2  -1  -4 1701.66  101.28
   2  -1  -4 1784.62  134.76
   2  -1  -4 1685.97  100.21
   2  -1  -4 1800.75   99.07
   2  -1  -4 1693.28  100.50
  -2   1   4 1682.44  100.14
  -2   1   4 1793.84  100.19
  -2   1   4 1606.95   99.91
  -2   1   4 1647.04  100.36
   1  -1  -4   11.44    2.65
   1  -1  -4   17.99    4.57
   1  -1  -4    9.05    4.40
   1  -1  -4   10.21    3.96
   1  -1  -4   18.99    3.13
   1  -1  -4    9.77   27.86
   1  -1  -4   18.86    4.32
  -1   1   4   19.05    4.41
  -1   1   4   19.98    5.14
  -1   1   4   14.21    4.57
  -1   1   4    8.53   27.37
  -1   1   4   17.33    3.73
  -1   1   4   17.61    2.43
  -1   1   4   15.64    2.40
   0  -1  -4   97.03    8.18
   0  -1  -4   77.77    8.87
   0  -1  -4   98.70    7.54
   0  -1  -4  105.77    7.88
   0  -1  -4   93.73    8.41
   0  -1  -4   88.54    7.41
   0  -1  -4   94.25    7.53
   0   1   4  100.91    8.16
   0   1   4   94.41    7.84
   0   1   4   87.21    8.62
   0   1   4  101.04    8.60
   0   1   4   99.42    7.81
  -1  -1  -4   18.13    5.12
  -1  -1  -4   18.67    4.25
  -1  -1  -4   14.77    2.30
  -1  -1  -4   11.84    2.25
  -1  -1  -4    6.75    4.26
  -1  -1  -4   15.16    4.83
  -1  -1  -4   16.17    4.97
  -1  -1  -4   19.32    5.55
   1   1   4   17.45    5.49
   1   1   4   10.62    4.34
   1   1   4    9.55    5.11
   1   1   4   22.33    5.28
  -2  -1  -4 1586.97   96.66
  -2  -1  -4 1566.21   97.09
  -2  -1  -4 1705.16   97.92
  -2  -1  -4 1798.49   97.34
  -2  -1  -4 1587.25   97.00
  -2  -1  -4 1629.72   99.26
   2   1   4 1604.98   96.84
   2   1   4 1674.02   99.33
   2   1   4 1754.97   97.42
   2   1   4 1638.60   96.80
   2   1   4 1624.75   97.79
   2   1   4 1693.08   98.04
  -3  -1  -4   17.22    5.53
  -3  -1  -4   -9.56   22.54
  -3  -1  -4    7.74    4.25
  -3  -1  -4   14.56    4.47
  -3  -1  -4   15.55    6.74
   3   1   4   10.63    4.94
   3   1   4   12.40    4.42
   3   1   4    8.55    4.11
   3   1   4   12.75    6.40
   3   1   4   16.05    5.38
  -4  -1  -4 1816.44  103.66
  -4  -1  -4 1826.94  103.91
  -4  -1  -4 1873.63  106.70
  -4  -1  -4 1795.74  104.13
  -4  -1  -4 1692.68  131.29
   4   1   4 1775.03  103.83
   4   1   4 1710.39  103.39
   4   1   4 1591.59  102.66
   4   1   4 1674.43  103.41
   4   1   4 1750.44  106.47
  -5  -1  -4    9.36    5.83
  -5  -1  -4   -4.26    6.70
  -5  -1  -4    3.66   30.04
  -5  -1  -4   -2.01    4.26
   5   1   4   -0.19    5.60
   5   1   4    1.16   29.08
   5   1   4    1.02    3.82
   5   1   4    3.97    4.95
  -6  -1  -4 1222.81  114.15
  -6  -1  -4 1094.74   73.09
  -6  -1  -4 1071.29   69.98
   6   1   4 1150.84   70.15
   6   1   4 1138.66   67.68
  -7  -1  -4   72.41   11.62
  -7  -1  -4   81.60   14.27
   7   1   4  -19.99   38.23
   7   1   4   96.16   12.70
   7   1   4   76.48    8.00
  -8  -1  -4  550.39   41.26
  -8  -1  -4  551.11   38.71
   8   1   4  522.15   38.24
   8   1   4  528.89   33.43
  -9  -1  -4   62.90   14.27
  -9  -1  -4   51.95   15.52
   9   1   4   33.23   12.46
   9   1   4  -13.14   64.76
 -10  -1  -4  213.53   29.27
 -10  -1  -4  258.27   25.80
  10   1   4  276.05   27.11
  10  -2  -4   23.32   11.85
  10  -2  -4    5.57   80.99
 -10   2   4   30.59   19.14
 -10   2   4   12.96   12.93
   9  -2  -4    4.81   55.90
   9  -2  -4   -6.27    8.68
   9  -2  -4    2.58   11.23
  -9   2   4  -11.77   10.74
  -9   2   4   16.22   16.74
   8  -2  -4  299.06   93.69
   8  -2  -4  366.62   31.02
   8  -2  -4  347.74   29.53
  -8   2   4  333.73   28.75
  -8   2   4  317.03   31.57
   7  -2  -4   43.17   11.57
   7  -2  -4   60.03   11.96
   7  -2  -4   26.66   56.87
  -7   2   4   63.54   13.45
  -7   2   4   39.54    8.90
  -7   2   4   56.51   10.99
   6  -2  -4   95.20   13.98
   6  -2  -4  117.42   12.99
   6  -2  -4   70.52   55.99
  -6   2   4  103.91   15.68
  -6   2   4   81.37   11.72
  -6   2   4   95.06    9.75
   5  -2  -4    6.65    8.55
   5  -2  -4   -2.60   28.82
   5  -2  -4   10.90    6.97
  -5   2   4    6.07    4.15
  -5   2   4   10.06    6.42
  -5   2   4    3.00    6.42
  -5   2   4    6.88    4.13
  -5   2   4    5.17    2.64
   4  -2  -4  224.34   57.85
   4  -2  -4  228.08   20.21
   4  -2  -4  199.30   15.04
   4  -2  -4  223.63   18.53
   4  -2  -4  196.91   17.41
   4  -2  -4  220.73   16.48
  -4   2   4  219.29   13.64
  -4   2   4  223.49   14.40
  -4   2   4  196.20   14.99
  -4   2   4  249.18   16.74
  -4   2   4  196.08   68.44
  -4   2   4  221.57   13.68
  -4   2   4  193.20   16.54
   3  -2  -4    2.62    4.46
   3  -2  -4    6.60    4.48
   3  -2  -4    4.17    6.91
   3  -2  -4    7.81    7.95
   3  -2  -4   -4.27    3.74
   3  -2  -4   -9.60   23.39
  -3   2   4    5.46    4.60
  -3   2   4   -3.66    3.86
  -3   2   4   -2.50    4.42
  -3   2   4  -24.52   35.85
   2  -2  -4  784.65   44.90
   2  -2  -4  643.44   44.32
   2  -2  -4  779.84   45.20
   2  -2  -4  825.10   83.71
   2  -2  -4  792.00   45.10
   2  -2  -4  739.22   46.60
  -2   2   4  688.83   44.90
  -2   2   4  683.00   44.58
  -2   2   4  796.88   44.87
  -2   2   4  741.85   44.81
  -2   2   4  760.95   84.78
   1  -2  -4 1446.89   83.39
   1  -2  -4 1387.67   81.63
   1  -2  -4 1293.69   81.48
   1  -2  -4 1429.65   82.00
   1  -2  -4 1446.19   81.69
   1  -2  -4 1498.85   82.14
   1  -2  -4 1312.12  107.99
  -1   2   4 1112.49  104.46
  -1   2   4 1438.28   81.38
  -1   2   4 1364.03   82.14
  -1   2   4 1340.56   83.45
  -1   2   4 1608.06   82.26
  -1   2   4 1321.47   81.36
  -1   2   4 1352.84   81.78
   0  -2  -4  845.48   53.27
   0  -2  -4  847.64   53.17
   0  -2  -4  907.60   54.08
   0  -2  -4  895.96   52.58
   0  -2  -4  914.54   53.70
   0  -2  -4  803.94   70.06
   0  -2  -4  921.56   52.56
   0   2   4  900.22   52.12
   0   2   4  842.75   54.21
   0   2   4 1003.80   53.43
   0   2   4  874.74   53.78
   0   2   4  899.89   53.32
   0   2   4  881.46   53.64
   0   2   4  893.63   52.13
  -1  -2  -4 1457.72   81.49
  -1  -2  -4 1399.23   81.56
  -1  -2  -4 1238.35   82.09
  -1  -2  -4 1407.98   82.40
  -1  -2  -4 1417.53   82.20
   1   2   4 1445.63   82.53
   1   2   4 1351.99   82.43
   1   2   4 1326.34   81.07
   1   2   4 1363.47   81.15
   1   2   4 1444.08   82.77
   1   2   4 1432.13   82.55
  -2  -2  -4  730.88   45.01
  -2  -2  -4  736.06   45.01
  -2  -2  -4  714.79   45.84
  -2  -2  -4  781.47   47.58
  -2  -2  -4  790.36   45.14
   2   2   4  745.18   45.14
   2   2   4  727.48   44.77
   2   2   4  666.34   45.73
   2   2   4  725.28   47.67
   2   2   4  859.93   45.04
  -3  -2  -4   -0.83    3.95
  -3  -2  -4   -2.00    5.34
  -3  -2  -4    3.07    3.36
  -3  -2  -4   -6.71    7.71
  -3  -2  -4    8.14    3.25
  -3  -2  -4    1.85   16.24
  -3  -2  -4    6.40    4.48
   3   2   4   -1.61    3.38
   3   2   4    8.22    4.00
   3   2   4    9.00    6.56
   3   2   4   -2.65    4.96
   3   2   4   -0.59    3.84
  -4  -2  -4  229.62   16.04
  -4  -2  -4  207.87   20.09
  -4  -2  -4  205.72   15.67
  -4  -2  -4  245.82   40.05
   4   2   4  201.98   19.63
   4   2   4  230.81   16.31
   4   2   4  190.26   13.83
   4   2   4  201.07   15.48
   4   2   4  194.53   13.10
  -5  -2  -4   -2.74   24.13
  -5  -2  -4    5.62    6.22
  -5  -2  -4    0.46    9.30
   5   2   4    3.88    1.48
   5   2   4    5.31    5.05
   5   2   4    0.36    5.44
   5   2   4   12.90    3.72
   5   2   4    4.20    5.05
   5   2   4   -9.97   23.01
  -6  -2  -4  113.92   12.98
  -6  -2  -4   89.94   15.64
  -6  -2  -4   74.35   40.49
   6   2   4   92.61   11.71
   6   2   4  106.57   10.61
   6   2   4   83.60    7.75
  -7  -2  -4   48.03   11.09
  -7  -2  -4   55.29   50.12
  -7  -2  -4   41.81   12.87
   7   2   4   44.87    4.91
   7   2   4  -20.94   34.31
   7   2   4   44.49   10.28
  -8  -2  -4  352.64   30.26
  -8  -2  -4  349.47   34.76
   8   2   4  360.32   28.85
  -9  -2  -4  -13.48   15.41
  -9  -2  -4   17.16   11.52
   9   2   4   16.74   52.98
   9   2   4    3.24   10.70
 -10  -2  -4   56.54   21.56
 -10  -2  -4   17.30   13.98
  10   2   4   24.08   64.50
  10   2   4   37.66   13.99
  10  -3  -4    8.52   86.96
  10  -3  -4  115.02   20.61
 -10   3   4  131.67   19.55
   9  -3  -4   61.31   14.88
   9  -3  -4   67.45   87.50
   9  -3  -4   27.01   14.20
  -9   3   4   46.69   11.40
   8  -3  -4  437.83   33.15
   8  -3  -4  420.55   33.40
   8  -3  -4  244.95   87.21
  -8   3   4  476.99   32.78
   7  -3  -4   17.33    7.88
   7  -3  -4   20.11   10.79
   7  -3  -4   -9.53   52.11
  -7   3   4   20.07    6.46
  -7   3   4    8.11    6.98
  -7   3   4    9.70    5.44
   6  -3  -4  351.50   27.72
   6  -3  -4  294.56   79.26
   6  -3  -4  347.44   28.08
  -6   3   4  376.26   26.99
  -6   3   4  373.68   22.81
  -6   3   4  369.28   23.94
   5  -3  -4   96.57   13.56
   5  -3  -4   95.66    8.71
   5  -3  -4   90.67   12.23
   5  -3  -4  102.40   53.48
  -5   3   4   97.64   11.56
  -5   3   4   81.92    7.77
   4  -3  -4  785.48   98.19
   4  -3  -4  726.37   45.25
   4  -3  -4  716.86   43.55
   4  -3  -4  715.46   46.82
  -4   3   4  681.06   42.28
  -4   3   4  749.11   45.10
  -4   3   4  705.97   44.61
   3  -3  -4   16.09    6.36
   3  -3  -4    9.58   26.08
   3  -3  -4   13.03    5.99
   3  -3  -4   15.56    4.43
   3  -3  -4   11.43    3.87
   3  -3  -4   10.82    7.56
   3  -3  -4   14.15    5.10
  -3   3   4   13.34    2.63
  -3   3   4   13.71   36.68
  -3   3   4   16.50    7.11
  -3   3   4   14.69    5.43
  -3   3   4    6.83    5.23
   2  -3  -4 2209.39  118.45
   2  -3  -4 1984.64  118.68
   2  -3  -4 2009.96  117.66
   2  -3  -4 1872.97  118.32
   2  -3  -4 1791.64  119.75
   2  -3  -4 2121.87  155.29
   2  -3  -4 2258.52  117.48
  -2   3   4 2081.04  118.41
  -2   3   4 1968.93  156.53
  -2   3   4 1983.94  118.35
  -2   3   4 1847.51  119.94
  -2   3   4 1922.08  118.17
   1  -3  -4   75.59    9.74
   1  -3  -4   97.65    8.59
   1  -3  -4   74.95    7.89
   1  -3  -4   92.09    7.59
   1  -3  -4   68.61    7.51
   1  -3  -4   74.71    7.84
   1  -3  -4   81.82   27.04
  -1   3   4   87.13    7.50
  -1   3   4   75.46    7.46
  -1   3   4   80.54   30.52
  -1   3   4   65.40    7.11
  -1   3   4   72.34    7.80
  -1   3   4   60.63    9.59
   0  -3  -4 1559.14   90.81
   0  -3  -4 1735.61  110.44
   0  -3  -4 1427.74   90.49
   0  -3  -4 1406.36   90.47
   0  -3  -4 1426.20   91.66
   0  -3  -4 1637.37   91.65
   0   3   4 1587.37   90.26
   0   3   4 1565.53   91.37
   0   3   4 1564.63   90.71
   0   3   4 1424.95   91.72
   0   3   4 1633.83   90.31
   0   3   4 1445.00  111.80
  -1  -3  -4   88.62    7.70
  -1  -3  -4   76.20    8.17
  -1  -3  -4   82.87    8.77
  -1  -3  -4   92.39    9.10
  -1  -3  -4   74.99   16.93
   1   3   4   69.74    6.96
   1   3   4   82.22    9.76
   1   3   4   73.70    8.88
   1   3   4   76.16    7.34
   1   3   4   80.53    8.37
  -2  -3  -4 1859.60  116.13
  -2  -3  -4 1906.77  118.94
  -2  -3  -4 2023.00  116.90
  -2  -3  -4 1956.04  116.79
  -2  -3  -4 2040.82  116.58
  -2  -3  -4 1931.79  116.49
   2   3   4 2026.68  116.25
   2   3   4 2088.63  117.04
   2   3   4 1857.35  116.87
   2   3   4 1982.61  116.36
   2   3   4 2063.53  117.52
  -3  -3  -4   12.35    4.91
  -3  -3  -4   13.05    4.01
  -3  -3  -4    9.21    5.42
  -3  -3  -4   10.87   10.06
  -3  -3  -4   19.16    7.61
  -3  -3  -4   21.02    5.43
  -3  -3  -4   24.31    5.04
   3   3   4   13.64    9.01
   3   3   4   16.51    5.63
   3   3   4   15.40    5.29
   3   3   4   18.38    6.69
   3   3   4   17.59    5.13
  -4  -3  -4  676.18   45.87
  -4  -3  -4  743.35   44.78
  -4  -3  -4  703.16   43.38
  -4  -3  -4  653.47   43.14
  -4  -3  -4  639.04   58.53
   4   3   4  740.68   42.25
   4   3   4  693.82   43.34
   4   3   4  658.51   42.91
   4   3   4  700.01   43.22
  -5  -3  -4   84.26   31.13
  -5  -3  -4   91.07   13.97
  -5  -3  -4   72.56   10.03
   5   3   4   89.51   10.35
   5   3   4   15.25   26.26
   5   3   4   77.69    7.78
   5   3   4   93.58   10.22
   5   3   4   92.87   10.58
  -6  -3  -4  344.63   59.36
  -6  -3  -4  381.50   27.26
  -6  -3  -4  353.77   31.02
   6   3   4  376.56   23.51
   6   3   4  391.52   26.04
   6   3   4  365.79   26.96
  -7  -3  -4   12.17   39.82
  -7  -3  -4    6.33    9.17
  -7  -3  -4   21.49   13.47
   7   3   4    3.85    8.25
   7   3   4   21.03    3.03
   7   3   4   15.20   39.65
   7   3   4   25.13    7.66
  -8  -3  -4  440.85   31.95
  -8  -3  -4  401.58   35.31
   8   3   4  432.14   32.58
  -9  -3  -4   53.96   19.73
  -9  -3  -4   60.88   14.51
   9   3   4   54.17   13.51
   9   3   4    1.59   45.60
 -10  -3  -4  145.93   21.17
 -10  -3  -4  111.02   25.75
  10   3   4  152.86   20.86
  10  -4  -4   99.13   19.89
  10  -4  -4   41.13   71.45
 -10   4   4   81.56   17.40
   9  -4  -4    8.77   10.36
   9  -4  -4   42.97   84.67
   9  -4  -4   -3.97   11.70
  -9   4   4    6.54   11.83
   8  -4  -4  279.14   27.39
   8  -4  -4  147.55   91.19
   8  -4  -4  301.19   28.03
  -8   4   4  315.23   26.94
   7  -4  -4  108.45   16.80
   7  -4  -4  118.97   16.28
   7  -4  -4   57.50   72.55
  -7   4   4   90.59   13.98
  -7   4   4   92.48    8.61
  -7   4   4   86.67    9.36
   6  -4  -4  196.67   69.03
   6  -4  -4  295.10   25.40
   6  -4  -4  335.78   25.77
  -6   4   4  285.27   19.62
  -6   4   4  293.51   24.36
   5  -4  -4    1.10   31.99
   5  -4  -4   -1.14    7.05
   5  -4  -4   -9.61    4.37
   5  -4  -4   -4.37    6.02
  -5   4   4   -0.59    4.09
  -5   4   4    1.59    6.32
   4  -4  -4  295.75   19.93
   4  -4  -4  290.49   21.83
   4  -4  -4  305.46   18.57
   4  -4  -4  300.86   73.03
   4  -4  -4  340.82   23.79
  -4   4   4  318.16   22.28
  -4   4   4  282.85   19.66
  -4   4   4  304.22   22.11
   3  -4  -4  618.01   42.76
   3  -4  -4  643.29   38.99
   3  -4  -4  681.36   39.62
   3  -4  -4  586.36   40.09
   3  -4  -4  685.87   42.89
   3  -4  -4  659.07   40.60
   3  -4  -4  611.05   79.99
   3  -4  -4  652.45   37.82
  -3   4   4  622.76   42.70
  -3   4   4  607.20   38.90
  -3   4   4  616.72   40.23
  -3   4   4  659.32   39.73
  -3   4   4  623.19   39.98
  -3   4   4  675.72   88.35
   2  -4  -4  153.03   15.57
   2  -4  -4  168.25   48.28
   2  -4  -4  151.55   13.96
   2  -4  -4  171.66   13.52
   2  -4  -4  181.31   13.63
  -2   4   4  175.26   46.37
  -2   4   4  163.36   12.72
  -2   4   4  161.34   13.22
  -2   4   4  173.43   17.15
  -2   4   4  181.74   13.61
  -2   4   4  180.05   13.70
   1  -4  -4  236.46   17.06
   1  -4  -4  258.22   16.60
   1  -4  -4  221.58   17.89
   1  -4  -4  237.87   46.57
   1  -4  -4  224.57   17.07
   1  -4  -4  238.23   18.48
  -1   4   4  220.90   16.69
  -1   4   4  229.97   16.76
  -1   4   4  258.73   49.40
  -1   4   4  246.59   16.81
  -1   4   4  242.94   15.98
  -1   4   4  250.94   20.06
  -1   4   4  243.98   17.52
   0  -4  -4  456.06   29.36
   0  -4  -4  347.25   45.95
   0  -4  -4  467.71   28.78
   0  -4  -4  486.92   29.28
   0  -4  -4  476.29   30.47
   0  -4  -4  461.06   30.42
   0   4   4  447.50   28.78
   0   4   4  429.06   29.73
   0   4   4  475.51   31.36
   0   4   4  471.80   28.81
   0   4   4  522.69   54.98
   0   4   4  445.52   28.66
  -1  -4  -4  234.36   18.16
  -1  -4  -4  257.15   16.93
  -1  -4  -4  267.61   17.24
  -1  -4  -4  295.13   18.87
   1   4   4  187.52   30.12
   1   4   4  220.71   17.52
   1   4   4  242.65   16.52
   1   4   4  229.87   16.22
   1   4   4  208.97   17.04
  -2  -4  -4  190.38   13.87
  -2  -4  -4  166.13   13.78
  -2  -4  -4  170.37   16.64
  -2  -4  -4  213.11   15.04
  -2  -4  -4  158.60   14.20
  -2  -4  -4  170.07   17.34
   2   4   4  186.24   14.20
   2   4   4  164.82   13.23
   2   4   4  181.36   14.77
   2   4   4  170.57   15.03
  -3  -4  -4  595.68   40.18
  -3  -4  -4  618.55   43.29
  -3  -4  -4  633.22   39.92
  -3  -4  -4  669.11   39.08
  -3  -4  -4  674.73   40.40
   3   4   4  639.71   40.06
   3   4   4  653.77   41.17
   3   4   4  653.38   40.00
   3   4   4  602.52   40.19
  -4  -4  -4  252.39   17.93
  -4  -4  -4  312.69   20.73
  -4  -4  -4  283.74   19.88
  -4  -4  -4  312.95   20.99
  -4  -4  -4  266.55   25.70
   4   4   4  301.74   20.52
   4   4   4  293.92   20.63
   4   4   4  271.68   20.91
   4   4   4  297.62   21.46
  -5  -4  -4    8.87   10.75
  -5  -4  -4    5.10    6.79
  -5  -4  -4   -0.35    6.43
   5   4   4    9.42    6.79
   5   4   4    2.32    5.73
   5   4   4    0.65    7.13
   5   4   4    9.07    6.78
  -6  -4  -4  302.36   24.30
  -6  -4  -4  323.99   27.45
   6   4   4  323.80   22.22
   6   4   4  336.84   24.42
   6   4   4  302.65   23.10
  -7  -4  -4   92.85   13.25
  -7  -4  -4   82.52   16.12
   7   4   4   76.92   12.67
   7   4   4  106.82   11.78
   7   4   4    4.22   29.05
  -8  -4  -4  356.15   28.36
  -8  -4  -4  263.81   31.57
   8   4   4  268.91   25.58
   8   4   4  269.72   21.56
  -9  -4  -4    1.50   12.97
  -9  -4  -4   15.96   12.90
   9   4   4   13.36   11.90
 -10  -4  -4   66.77   22.15
 -10  -4  -4   86.36   18.13
  10   4   4   92.11   19.05
  10  -5  -4   21.83   93.14
  10  -5  -4   89.30   20.27
 -10   5   4  119.81   20.83
   9  -5  -4   59.02   17.30
   9  -5  -4   83.53   88.82
   9  -5  -4   26.03   13.62
  -9   5   4   46.87   15.26
   8  -5  -4   37.43   14.07
   8  -5  -4   63.91   15.50
   8  -5  -4   10.29   56.94
  -8   5   4   42.80   13.16
   7  -5  -4   -1.58   12.06
   7  -5  -4   35.41   64.05
   7  -5  -4    9.40   11.75
  -7   5   4    8.31    6.81
  -7   5   4   11.71   10.19
   6  -5  -4  136.44   74.59
   6  -5  -4  311.75   27.26
   6  -5  -4  377.38   28.41
   6  -5  -4  317.51   21.08
  -6   5   4  326.03   21.69
  -6   5   4  309.12   25.20
   5  -5  -4   56.38   45.17
   5  -5  -4   92.90   13.19
   5  -5  -4  106.89   15.31
   5  -5  -4   78.38    8.89
  -5   5   4  114.77   13.15
  -5   5   4   89.91    9.62
   4  -5  -4  345.25   26.58
   4  -5  -4  216.34   72.76
   4  -5  -4  427.25   25.32
   4  -5  -4  397.40   29.71
  -4   5   4  404.20   27.32
  -4   5   4  383.18   25.45
  -4   5   4  385.95   25.41
   3  -5  -4   41.41   11.15
   3  -5  -4   53.12    8.09
   3  -5  -4   20.23   39.61
   3  -5  -4   73.54   10.23
  -3   5   4   53.45    8.46
  -3   5   4   57.59    7.25
  -3   5   4   62.15    8.91
  -3   5   4   52.92    9.00
   2  -5  -4 1589.09   95.95
   2  -5  -4 1466.47   95.90
   2  -5  -4 1664.22   98.20
   2  -5  -4 1538.14   96.17
  -2   5   4 1566.16   93.84
  -2   5   4 1663.97   95.02
  -2   5   4 1681.52   96.06
  -2   5   4 1597.13   95.81
  -2   5   4 1614.08   95.98
  -2   5   4 1667.35  137.77
   1  -5  -4    0.97    5.07
   1  -5  -4    8.15    6.02
   1  -5  -4   14.90   27.22
   1  -5  -4    0.79    8.13
   1  -5  -4    3.25    4.46
   1  -5  -4    0.57    5.96
  -1   5   4   11.46   27.90
  -1   5   4   -8.49    8.19
  -1   5   4    1.19    5.06
  -1   5   4    0.28    5.02
  -1   5   4   -1.71    5.10
  -1   5   4    8.74    4.28
  -1   5   4    4.12    6.69
   0  -5  -4  379.14   24.83
   0  -5  -4  364.99   23.65
   0  -5  -4  328.76   25.84
   0  -5  -4  368.25   26.52
   0  -5  -4  367.50   24.52
   0   5   4  355.39   24.07
   0   5   4  343.63   25.72
   0   5   4  373.27   50.72
   0   5   4  349.55   24.95
   0   5   4  374.29   24.12
  -1  -5  -4   -3.93    6.97
  -1  -5  -4   -7.70    5.30
  -1  -5  -4    1.56    4.68
  -1  -5  -4    8.54    5.54
  -1  -5  -4    7.74    4.12
   1   5   4    8.21    7.73
   1   5   4    2.21    5.38
   1   5   4    7.40    5.76
   1   5   4   -4.16   17.14
   1   5   4    0.73    4.69
  -2  -5  -4 1600.83   98.58
  -2  -5  -4 1664.43   99.27
  -2  -5  -4 1692.78   99.16
  -2  -5  -4 1734.58  103.07
  -2  -5  -4 1579.62   99.76
  -2  -5  -4 1635.33  101.45
   2   5   4 1679.39   98.85
   2   5   4 1699.11   98.95
   2   5   4 1654.21   98.70
   2   5   4 1625.12   99.99
  -3  -5  -4   60.97    9.02
  -3  -5  -4   68.36    8.39
  -3  -5  -4   68.65   11.83
   3   5   4   62.57    8.64
   3   5   4   53.38    9.50
   3   5   4   67.00    9.27
  -4  -5  -4  456.03   27.23
  -4  -5  -4  392.30   27.83
  -4  -5  -4  398.28   30.52
  -4  -5  -4  389.47   25.06
  -4  -5  -4  442.36   27.93
   4   5   4  349.20   28.03
   4   5   4  360.18   27.22
   4   5   4  408.97   27.89
   4   5   4  387.38   27.56
  -5  -5  -4   97.20   12.40
  -5  -5  -4   89.07   10.88
  -5  -5  -4  124.10   16.65
   5   5   4  112.53   12.77
   5   5   4   91.02   12.52
   5   5   4  101.87   12.17
  -6  -5  -4  320.90   24.97
  -6  -5  -4  267.47   29.91
  -6  -5  -4  330.02   24.84
   6   5   4  324.84   24.95
   6   5   4  308.41   23.22
   6   5   4  328.24   25.26
  -7  -5  -4    0.61    9.70
  -7  -5  -4    8.64   14.22
   7   5   4   19.13   10.05
   7   5   4    9.97    9.90
  -8  -5  -4   89.47   15.43
  -8  -5  -4   41.26   17.67
   8   5   4   42.98   10.70
   8   5   4   38.96   12.43
  -9  -5  -4   36.62   15.71
  -9  -5  -4   29.16   13.93
   9   5   4   52.32   13.35
 -10  -5  -4  114.12   26.47
 -10  -5  -4   97.47   17.31
  10   5   4  115.09   19.47
   9  -6  -4  -21.64   54.38
   9  -6  -4    4.81   14.59
   9  -6  -4   16.00   14.33
  -9   6   4    7.04   13.46
   8  -6  -4  236.61   25.73
   8  -6  -4  222.88   25.29
   8  -6  -4   47.32   67.28
  -8   6   4  253.30   24.12
   7  -6  -4   38.16   57.46
   7  -6  -4  109.07   18.10
   7  -6  -4  146.05   18.85
  -7   6   4  131.78   17.07
   6  -6  -4  233.92   24.65
   6  -6  -4   95.18   75.65
   6  -6  -4  267.93   23.43
  -6   6   4  274.74   22.75
  -6   6   4  218.18   17.72
  -6   6   4  245.34   18.97
   5  -6  -4   -2.56   10.21
   5  -6  -4    9.66    6.46
   5  -6  -4    2.29    6.40
   5  -6  -4    8.58   50.34
  -5   6   4   -5.93    5.81
  -5   6   4   13.37    7.95
  -5   6   4    7.52    7.69
   4  -6  -4  461.18   32.42
   4  -6  -4  480.15   31.15
   4  -6  -4  372.93   29.06
  -4   6   4  478.21   31.06
  -4   6   4  417.73   29.62
  -4   6   4  444.82   28.41
   3  -6  -4   14.85    7.68
   3  -6  -4   16.31    9.68
   3  -6  -4   20.52    8.10
   3  -6  -4   32.45   45.18
  -3   6   4   15.43    7.91
  -3   6   4   16.07    7.99
  -3   6   4   18.28    5.98
   2  -6  -4   62.00   43.32
   2  -6  -4  163.13   17.28
   2  -6  -4  166.93   15.17
   2  -6  -4  175.38   16.78
  -2   6   4  155.59   11.22
  -2   6   4  164.07   16.18
  -2   6   4  227.44   60.73
  -2   6   4  170.85   15.36
  -2   6   4  158.51   15.00
  -2   6   4  164.20   12.88
   1  -6  -4  108.92    9.23
   1  -6  -4   95.78   13.01
   1  -6  -4   14.75   28.27
   1  -6  -4   95.83   11.47
   1  -6  -4  119.58   14.61
  -1   6   4   83.45   10.39
  -1   6   4  113.11   11.41
  -1   6   4   98.90   12.62
  -1   6   4  103.46   41.72
  -1   6   4   91.26    9.00
   0  -6  -4  603.95   43.61
   0  -6  -4  639.69   40.55
   0  -6  -4  561.07   41.80
   0  -6  -4  697.97   43.72
   0   6   4  798.92   75.70
   0   6   4  622.81   41.56
   0   6   4  663.16   41.62
   0   6   4  671.18   43.29
   0   6   4  690.05   42.34
  -1  -6  -4  138.18   15.22
  -1  -6  -4   99.93   12.50
  -1  -6  -4  113.27   11.09
   1   6   4  110.76   12.01
   1   6   4   97.64   11.12
   1   6   4  126.50   12.35
   1   6   4  120.41   30.76
  -2  -6  -4  128.94   14.16
  -2  -6  -4  161.21   19.04
  -2  -6  -4  147.15   15.78
   2   6   4  141.56   16.55
   2   6   4  142.48   19.99
   2   6   4  197.87   13.95
   2   6   4  137.07   13.59
   2   6   4  166.95   14.73
  -3  -6  -4    7.03   10.55
  -3  -6  -4   31.66    7.86
  -3  -6  -4   23.87    7.98
   3   6   4   15.14    7.58
   3   6   4   12.18    6.39
   3   6   4   28.55    9.43
  -4  -6  -4  460.73   34.24
  -4  -6  -4  454.52   31.86
  -4  -6  -4  460.10   29.97
  -4  -6  -4  491.05   31.77
  -4  -6  -4  455.81   28.71
   4   6   4  412.75   31.73
   4   6   4  428.20   30.89
  -5  -6  -4   11.28    3.44
  -5  -6  -4   13.32   10.22
  -5  -6  -4   18.85    7.54
  -5  -6  -4   -0.72    7.54
   5   6   4    7.92    8.32
   5   6   4   17.72    9.73
   5   6   4   35.01   10.88
  -6  -6  -4  288.32   29.70
  -6  -6  -4  271.34   20.54
  -6  -6  -4  255.24   23.54
   6   6   4  226.94   22.20
   6   6   4  253.06   23.29
   6   6   4  295.65   22.96
  -7  -6  -4  124.91   22.14
  -7  -6  -4  109.86   16.51
   7   6   4  121.02   17.10
   7   6   4  137.45   16.52
  -8  -6  -4  218.55   23.04
  -8  -6  -4  150.89   26.38
   8   6   4  191.00   20.13
   8   6   4  266.48   24.06
  -9  -6  -4   27.01   20.09
  -9  -6  -4   32.01   14.24
   9   6   4    5.57   12.38
   9  -7  -4    8.63   17.91
   9  -7  -4    5.69   85.36
   9  -7  -4    6.50   15.95
  -9   7   4   -9.93   12.22
   8  -7  -4   23.60   80.33
   8  -7  -4  119.10   17.74
   8  -7  -4  101.72   19.91
  -8   7   4   83.25   14.39
  -8   7   4   85.98   16.82
   7  -7  -4   -5.63   13.72
   7  -7  -4   26.05   56.13
   7  -7  -4   17.65   13.26
  -7   7   4    9.25   11.94
  -7   7   4    6.93    9.57
   6  -7  -4  -12.49   59.16
   6  -7  -4   -5.08    7.83
   6  -7  -4    4.69   13.16
  -6   7   4    7.04    8.08
  -6   7   4   -7.39    7.56
  -6   7   4    6.55    8.16
   5  -7  -4   67.79   13.86
   5  -7  -4   80.63   15.84
   5  -7  -4   42.30   63.29
   5  -7  -4   62.83    9.45
  -5   7   4   67.40   11.02
  -5   7   4   74.79   10.56
  -5   7   4   70.21   11.68
   4  -7  -4  191.65   18.59
   4  -7  -4  191.96   22.59
   4  -7  -4  215.02   20.41
  -4   7   4  210.27   16.14
  -4   7   4  173.59   18.64
  -4   7   4  197.16   18.70
   3  -7  -4  151.49   17.31
   3  -7  -4  160.74   19.46
   3  -7  -4  159.43   16.93
  -3   7   4  171.61   14.06
  -3   7   4  170.60   17.00
  -3   7   4  169.00   17.83
   2  -7  -4  285.36   26.42
   2  -7  -4  306.75   22.28
   2  -7  -4  270.11   23.13
  -2   7   4  259.14   19.59
  -2   7   4  301.71   24.48
  -2   7   4  307.58   22.76
  -2   7   4  292.44   18.60
   1  -7  -4    0.77    9.00
   1  -7  -4   -5.15    3.96
   1  -7  -4    0.04   31.10
   1  -7  -4    3.84    7.59
   1  -7  -4    1.18    8.60
  -1   7   4   11.23    9.38
  -1   7   4   -7.15   32.75
  -1   7   4    6.06    5.65
  -1   7   4  -10.48    5.68
   0  -7  -4  866.45   53.79
   0  -7  -4  931.99   56.16
   0  -7  -4  812.77   57.57
   0   7   4  899.69   55.50
   0   7   4  923.10   55.77
   0   7   4  812.59   55.47
   0   7   4  888.28   58.03
   0   7   4  963.62   90.23
  -1  -7  -4    5.24    5.72
  -1  -7  -4   -9.24    6.73
  -1  -7  -4   -6.93    8.16
   1   7   4    8.15    7.33
   1   7   4   -5.74   23.97
   1   7   4    2.41    6.52
   1   7   4    5.35    6.87
  -2  -7  -4  329.76   25.51
  -2  -7  -4  304.78   23.75
  -2  -7  -4  330.06   27.22
   2   7   4  317.03   23.07
   2   7   4  284.61   35.53
   2   7   4  311.57   22.36
  -3  -7  -4  155.14   17.27
  -3  -7  -4  190.06   21.96
  -3  -7  -4  193.43   19.14
   3   7   4  175.22   17.27
   3   7   4  191.06   16.44
  -4  -7  -4  194.40   19.38
  -4  -7  -4  236.14   21.10
  -4  -7  -4  202.25   24.39
   4   7   4  215.12   19.73
  -5  -7  -4   63.12   11.61
  -5  -7  -4   42.74    9.46
  -5  -7  -4   57.79    6.67
  -5  -7  -4   57.90   16.74
   5   7   4   54.29   12.82
   5   7   4   57.00   10.94
  -6  -7  -4   -4.19   12.93
  -6  -7  -4    0.84    9.21
   6   7   4   -4.74   10.66
   6   7   4   10.01    9.77
  -7  -7  -4    0.65   10.82
  -7  -7  -4    9.00   11.95
   7   7   4   -1.90   10.85
   7   7   4    9.99   12.55
  -8  -7  -4  106.26   17.92
  -8  -7  -4   97.13   22.41
   8   7   4  105.47   17.05
   8   7   4   95.03   16.24
  -9  -7  -4   32.55   15.41
  -9  -7  -4  -13.15   19.30
   9   7   4  -16.04   13.20
   8  -8  -4   80.10   20.88
   8  -8  -4    7.84   81.05
   8  -8  -4  103.32   19.95
  -8   8   4  117.03   19.08
   7  -8  -4   -5.33    9.48
   7  -8  -4   33.65   61.86
   7  -8  -4    3.71   15.04
  -7   8   4  -10.81    9.01
  -7   8   4   10.92   12.29
   6  -8  -4  313.49   30.12
   6  -8  -4  331.75   33.28
  -6   8   4  345.21   25.27
  -6   8   4  356.04   30.62
   5  -8  -4    7.64   12.79
   5  -8  -4   11.98   11.07
   5  -8  -4  -31.91   39.11
  -5   8   4    8.53    8.58
  -5   8   4    9.50    7.76
  -5   8   4   28.80   11.55
   4  -8  -4  254.03   23.08
   4  -8  -4  225.20   22.38
   4  -8  -4  200.31   23.60
  -4   8   4  236.19   22.20
  -4   8   4  254.44   22.88
  -4   8   4  225.29   17.77
   3  -8  -4   -9.75    9.12
   3  -8  -4   25.98   12.71
   3  -8  -4   -2.05   42.62
   3  -8  -4    6.15    9.64
  -3   8   4  -14.25    7.64
  -3   8   4    1.74   11.05
  -3   8   4   15.97    6.53
   2  -8  -4  453.75   31.90
   2  -8  -4  413.62   32.46
  -2   8   4  419.89   26.48
  -2   8   4  411.99   30.73
  -2   8   4  404.05   31.84
   1  -8  -4   40.50   12.73
   1  -8  -4   16.21    9.86
   1  -8  -4    7.38   33.18
   1  -8  -4   29.27    6.34
  -1   8   4   29.31    7.35
  -1   8   4   48.15    9.77
  -1   8   4   31.99   12.53
   0  -8  -4 1119.93   71.78
   0  -8  -4 1165.46   68.76
   0  -8  -4 1079.81   73.45
   0   8   4 1279.64  117.13
   0   8   4 1036.48   70.74
   0   8   4 1145.06   71.00
   0   8   4 1183.51   74.01
  -1  -8  -4   38.11    7.85
  -1  -8  -4   37.32   10.10
  -1  -8  -4   42.91   10.61
   1   8   4   41.79   10.23
   1   8   4   40.46   31.04
   1   8   4   41.24    9.75
  -2  -8  -4  460.96   32.39
  -2  -8  -4  406.13   30.62
  -2  -8  -4  417.52   33.18
   2   8   4  423.35   30.85
   2   8   4  467.28   50.60
   2   8   4  413.46   30.17
  -3  -8  -4   20.22   10.87
  -3  -8  -4   -1.84    8.01
  -3  -8  -4   13.91   12.00
   3   8   4    9.28    7.16
   3   8   4    1.58    7.72
  -4  -8  -4  274.23   28.06
  -4  -8  -4  254.75   24.68
   4   8   4  243.55   23.20
  -5  -8  -4    0.30    7.01
  -5  -8  -4   -0.30   13.07
   5   8   4   12.14    9.92
  -6  -8  -4  331.34   29.21
  -6  -8  -4  309.45   33.73
   6   8   4  316.40   28.18
   6   8   4  309.31   28.99
  -7  -8  -4   17.76   16.95
  -7  -8  -4   -1.63    8.78
   7   8   4   27.22   12.54
   7   8   4    6.08   12.54
  -8  -8  -4  101.87   24.48
  -8  -8  -4  130.37   19.49
   8   8   4  100.24   18.38
   8   8   4  110.11   18.84
   8  -9  -4   31.46   14.06
   8  -9  -4   -2.37   92.21
   8  -9  -4    6.70   18.87
  -8   9   4   46.03   16.74
   7  -9  -4  -10.85   56.92
   7  -9  -4   16.92   15.44
   7  -9  -4   17.14   16.49
  -7   9   4   23.69   13.80
   6  -9  -4    3.05   13.07
   6  -9  -4  -10.36   50.16
   6  -9  -4   27.22   16.20
  -6   9   4   18.65   14.04
   5  -9  -4  104.87   16.02
   5  -9  -4  101.04   19.69
   5  -9  -4  -11.24   63.73
  -5   9   4   92.10   11.45
  -5   9   4  102.29   16.30
  -5   9   4   73.48   14.80
   4  -9  -4   35.82   12.47
   4  -9  -4   42.65   15.71
   4  -9  -4   -1.33   41.26
  -4   9   4   32.94    7.98
  -4   9   4   42.73   11.85
  -4   9   4   30.90   12.37
   3  -9  -4    7.88    8.74
   3  -9  -4   13.42   10.68
   3  -9  -4   13.31   40.90
  -3   9   4    3.00   10.67
  -3   9   4   15.25   13.66
   2  -9  -4   75.01   14.26
   2  -9  -4  -11.37   43.24
   2  -9  -4   95.01   13.85
  -2   9   4   73.46   16.99
  -2   9   4   97.76   14.09
  -2   9   4   87.98    8.06
   1  -9  -4  105.61   15.19
   1  -9  -4   72.58   16.64
  -1   9   4  108.79   18.02
  -1   9   4   64.22    9.96
  -1   9   4   89.47   13.86
   0  -9  -4  461.58   29.63
   0  -9  -4  404.29   35.52
   0  -9  -4  419.06   32.67
   0   9   4  490.31   37.58
   0   9   4  494.71   81.50
   0   9   4  439.37   33.01
   0   9   4  486.88   33.39
  -1  -9  -4  112.60   17.62
  -1  -9  -4   89.80   11.15
  -1  -9  -4   75.89   13.91
   1   9   4   88.69   13.11
   1   9   4  100.03   42.29
   1   9   4   62.73   13.15
  -2  -9  -4   85.98   17.81
  -2  -9  -4   63.59   15.05
  -2  -9  -4   97.43   14.71
   2   9   4   85.25   32.29
   2   9   4   90.85   13.60
   2   9   4   90.29   13.44
  -3  -9  -4    7.08    9.40
  -3  -9  -4    5.54   12.95
  -3  -9  -4   15.92   12.38
   3   9   4    5.48    8.41
   3   9   4   13.95    9.38
  -4  -9  -4   48.58   13.76
  -4  -9  -4   35.08   16.15
   4   9   4   28.44   10.47
  -5  -9  -4   84.51   19.67
  -5  -9  -4  124.16   17.44
   5   9   4   72.58   14.82
  -6  -9  -4   15.16   11.66
  -6  -9  -4   10.33   15.98
   6   9   4   35.48   13.49
   6   9   4   16.73   13.84
  -7  -9  -4   19.91   18.21
  -7  -9  -4   13.73   12.49
   7   9   4   -1.42   11.62
   7   9   4    4.88   14.37
  -8  -9  -4   27.41   15.62
  -8  -9  -4   35.23   20.97
   8   9   4   45.99   17.56
   8   9   4   52.91   16.33
   7 -10  -4    8.35   12.25
   7 -10  -4    1.08   18.32
   7 -10  -4  -10.29   60.05
  -7  10   4   14.41   15.25
   6 -10  -4   -1.34   56.52
   6 -10  -4  147.32   20.80
   6 -10  -4  122.45   23.88
  -6  10   4  161.74   20.85
   5 -10  -4   -3.13   13.18
   5 -10  -4   13.62   17.52
   5 -10  -4   50.79   79.00
  -5  10   4    6.19   12.64
   4 -10  -4  175.21   22.92
   4 -10  -4  151.74   24.29
  -4  10   4  223.28   21.85
   3 -10  -4    0.03   10.55
   3 -10  -4  -18.03   11.27
   3 -10  -4   15.56   60.51
  -3  10   4   13.14   11.34
  -3  10   4   10.27   14.33
   2 -10  -4  376.57   31.03
   2 -10  -4  362.68   35.30
  -2  10   4  356.91   35.56
  -2  10   4  472.95   31.98
   1 -10  -4   27.33   14.58
   1 -10  -4   31.78   12.03
  -1  10   4   26.20   15.74
  -1  10   4    2.08   10.21
  -1  10   4   18.34    6.83
  -1  10   4   12.81   11.26
   0 -10  -4  843.48   56.92
   0 -10  -4  857.79   55.74
   0  10   4  776.04   54.47
   0  10   4  812.94   58.41
   0  10   4  794.91   54.13
  -1 -10  -4   32.42   11.94
  -1 -10  -4   25.53   10.96
   1  10   4   36.84   11.59
   1  10   4   24.77   11.03
  -2 -10  -4  388.94   32.36
  -2 -10  -4  454.53   40.29
  -2 -10  -4  435.79   36.44
   2  10   4  461.16   32.00
   2  10   4  425.91   32.82
  -3 -10  -4    7.48   11.33
  -3 -10  -4    4.95   13.65
  -3 -10  -4   15.58   13.65
   3  10   4    6.30   10.01
   3  10   4    4.65    8.63
  -4 -10  -4  181.32   25.66
  -4 -10  -4  166.77   22.56
   4  10   4  163.98   19.95
  -5 -10  -4   11.38    9.30
  -5 -10  -4   12.44   16.23
   5  10   4   11.88   12.58
  -6 -10  -4  168.22   26.72
  -6 -10  -4  162.06   20.99
   6  10   4   86.21   20.10
   6  10   4  143.67   19.73
  -7 -10  -4    6.01   18.27
  -7 -10  -4    5.98   14.70
   7  10   4    7.36   17.08
   7  10   4    3.91   13.32
   6 -11  -4   20.74   16.48
   6 -11  -4   16.49   19.26
   6 -11  -4  -21.36   55.50
  -6  11   4    3.36   13.70
   5 -11  -4    3.47   78.55
   5 -11  -4   29.75   19.26
   5 -11  -4   36.81   16.45
  -5  11   4   55.70   15.83
   4 -11  -4    8.38   14.14
   4 -11  -4   -0.76   11.41
  -4  11   4   -9.21   11.31
  -4  11   4   -6.80   14.19
   3 -11  -4   -5.56   13.00
   3 -11  -4  -15.32   14.89
  -3  11   4  -14.73   11.29
  -3  11   4    7.95   15.03
   2 -11  -4   57.60   18.48
   2 -11  -4   62.18   13.11
  -2  11   4   56.46   14.50
  -2  11   4   36.16   18.98
   1 -11  -4    6.81   12.62
   1 -11  -4    6.23   11.50
  -1  11   4   -4.74   12.78
  -1  11   4    6.73   15.64
  -1  11   4    6.90   11.02
   0 -11  -4   11.00    8.83
   0 -11  -4   29.29   15.89
   0  11   4   27.12   18.24
   0  11   4  -10.83   10.09
   0  11   4  -16.31   12.35
  -1 -11  -4   13.28   15.16
  -1 -11  -4  -20.70   12.74
  -1 -11  -4   17.75   12.53
   1  11   4   12.51   10.39
   1  11   4   -6.51   10.69
  -2 -11  -4   79.76   16.04
  -2 -11  -4   34.30   16.75
  -2 -11  -4   90.12   20.04
   2  11   4   61.88   14.54
   2  11   4   56.25   12.93
  -3 -11  -4  -11.49   12.55
  -3 -11  -4  -12.99   13.49
  -3 -11  -4   -3.96    8.41
   3  11   4   -5.00   10.73
  -4 -11  -4   24.53   17.19
  -4 -11  -4   14.24   14.87
   4  11   4   12.72   12.00
  -5 -11  -4   43.88   15.33
  -5 -11  -4   18.37   20.69
   5  11   4   23.21   13.47
  -6 -11  -4   13.52   19.50
  -6 -11  -4    8.02   10.86
   6  11   4   11.06   17.37
   6  11   4   -5.16   13.43
   4 -12  -4  163.78   24.74
   4 -12  -4  165.77   25.53
  -4  12   4  165.27   22.20
   3 -12  -4    2.59   15.26
   3 -12  -4   11.33   17.96
  -3  12   4    3.72   12.62
  -3  12   4    1.94   17.34
   2 -12  -4  165.23   26.18
   2 -12  -4  192.31   24.47
  -2  12   4  162.63   22.73
  -2  12   4  165.33   21.75
  -2  12   4  169.47   27.51
   1 -12  -4  -15.92   15.71
   1 -12  -4   26.08   15.02
  -1  12   4   25.72   19.64
  -1  12   4   31.91   13.68
  -1  12   4   14.51   15.77
   0 -12  -4  344.48   34.96
   0 -12  -4  338.60   33.26
   0  12   4  315.26   30.71
   0  12   4  387.02   32.44
  -1 -12  -4   40.31   17.96
  -1 -12  -4   22.70   17.15
  -1 -12  -4   46.91   15.50
   1  12   4    8.44   11.78
   1  12   4   21.40   13.42
  -2 -12  -4  168.49   25.46
  -2 -12  -4  177.73   23.14
  -2 -12  -4  181.35   26.55
   2  12   4  146.56   20.67
  -3 -12  -4    7.89   15.29
  -3 -12  -4   -7.00   13.07
  -3 -12  -4   11.98   17.19
   3  12   4    5.10   11.76
  -4 -12  -4  208.33   30.18
  -4 -12  -4  188.95   26.56
   4  12   4  159.52   22.36
   2 -13  -4    0.87   15.90
   2 -13  -4    3.13   13.38
  -2  13   4   21.10   23.85
  -2  13   4   -1.49   16.58
  -2  13   4   12.96   15.20
   1 -13  -4   24.88   12.86
   1 -13  -4   35.57   19.02
  -1  13   4   19.75   18.21
  -1  13   4    4.54   21.16
  -1  13   4   17.35   14.81
   0 -13  -4   -1.16   14.80
   0 -13  -4   16.70   17.95
   0  13   4   -5.41   13.80
   0  13   4   12.91   13.78
  -1 -13  -4   36.77   19.04
  -1 -13  -4   -1.93   17.88
  -1 -13  -4   12.97   14.91
   1  13   4   20.80   15.35
  -2 -13  -4   19.17   14.86
  -2 -13  -4   16.19   13.85
  -2 -13  -4   10.94   21.60
   2  13   4   -0.26   13.41
   0  13  -5  -22.22   18.63
   0  13  -5   -3.04   14.70
   0 -13   5   -1.50   14.41
   4  12  -5    2.45   15.20
   4  12  -5    3.44   25.65
  -4 -12   5    1.40   10.45
   3  12  -5   95.10   20.56
   3  12  -5  124.37   30.98
  -3 -12   5  108.86   18.88
   2  12  -5  -11.55   22.67
   2  12  -5   -8.28   14.15
   1  12  -5  174.30   32.71
   1  12  -5  188.62   25.17
  -1 -12   5  204.96   23.96
   0  12  -5  -29.23   22.30
   0  12  -5   -2.68   13.99
   0 -12   5   12.87   13.09
  -1  12  -5  207.03   35.10
  -1  12  -5  183.57   25.27
   1 -12   5  261.23   26.87
  -2  12  -5  -15.98   22.74
  -2  12  -5   -2.56   10.38
   2 -12   5   17.24   17.51
   2 -12   5  -14.48   12.61
  -3  12  -5  114.84   30.74
  -3  12  -5  141.05   22.73
   3 -12   5  132.41   20.86
   3 -12   5   99.84   24.41
  -4  12  -5  -11.29   26.20
  -4  12  -5    1.01   16.48
   4 -12   5   23.90   16.43
   4 -12   5   27.33   15.52
   5  11  -5   58.22   18.41
   5  11  -5   81.15   23.88
  -5 -11   5  111.00   18.93
   4  11  -5   29.80   15.97
   4  11  -5   -6.44   23.76
  -4 -11   5   17.08   10.48
   3  11  -5  100.41   16.80
   3  11  -5   90.64   26.88
  -3 -11   5  107.81   15.96
   2  11  -5   -9.39   11.97
   2  11  -5   -3.39   15.55
   1  11  -5  453.14   46.50
   1  11  -5  505.46   40.26
  -1 -11   5  519.94   37.57
   0  11  -5   17.00   13.63
   0  11  -5  -21.69   19.96
   0 -11   5   10.22   11.57
  -1  11  -5  429.25   45.22
  -1  11  -5  464.01   40.35
   1 -11   5  556.20   43.35
   1 -11   5  481.91   40.16
  -2  11  -5  -33.15   19.90
  -2  11  -5   -4.26   13.68
   2 -11   5  -11.32   11.90
   2 -11   5   16.91   16.61
  -3  11  -5  132.72   20.69
  -3  11  -5   85.47   27.49
   3 -11   5  128.93   19.82
   3 -11   5  165.11   24.80
  -4  11  -5   22.30   23.09
  -4  11  -5   31.07   16.20
   4 -11   5   41.05   18.11
   4 -11   5   38.80   14.60
  -5  11  -5   93.36   20.14
  -5  11  -5   75.93   25.95
   5 -11   5   85.22   18.89
   5 -11   5  117.43   22.81
   6  10  -5    8.17   14.99
   6  10  -5    0.29   17.80
  -6 -10   5    6.34   12.20
   5  10  -5   60.06   17.06
   5  10  -5   81.69   71.40
   5  10  -5  118.35   27.27
  -5 -10   5   89.10   16.32
   4  10  -5    7.67   16.47
   4  10  -5   -3.83    8.82
  -4 -10   5   12.48    9.22
  -4 -10   5   -0.65   10.95
   3  10  -5   97.20   25.42
   3  10  -5   73.17   16.24
  -3 -10   5   97.05   14.72
   2  10  -5    9.22    9.38
   2  10  -5    5.67   14.91
   1  10  -5  106.97   17.74
   1  10  -5  130.15   25.55
  -1 -10   5   72.92   15.00
   0  10  -5   -5.79    8.24
   0  10  -5  -12.95   18.97
   0 -10   5  -10.25   10.22
  -1  10  -5   77.62   19.62
  -1  10  -5  104.31   17.53
   1 -10   5   99.72   16.55
   1 -10   5   90.67   18.84
  -2  10  -5  -14.29   11.23
  -2  10  -5   -5.95   18.43
   2 -10   5    3.25   11.31
   2 -10   5   17.62   11.69
  -3  10  -5   76.26   17.09
  -3  10  -5   85.63   24.68
   3 -10   5  114.45   18.06
   3 -10   5  126.91   21.17
  -4  10  -5   -2.55   13.37
  -4  10  -5    7.70   18.91
   4 -10   5  -13.35   14.34
   4 -10   5    1.38   12.53
  -5  10  -5  116.73   20.39
  -5  10  -5  107.27   24.35
   5 -10   5  107.81   19.22
   5 -10   5  102.46   20.79
  -6  10  -5  -14.64   18.78
  -6  10  -5   -7.22   13.71
   6 -10   5  -15.82   13.78
   6 -10   5   -3.30   12.59
   7   9  -5  151.10   23.02
  -7  -9   5  148.49   21.01
   6   9  -5   27.04   11.40
   6   9  -5   27.56   21.54
   6   9  -5    5.34   58.31
  -6  -9   5   26.38   13.12
   5   9  -5  237.08   84.26
   5   9  -5  391.55   33.72
   5   9  -5  358.21   38.12
  -5  -9   5  372.96   30.06
  -5  -9   5  423.56   33.11
   4   9  -5    9.56   19.27
   4   9  -5    3.68    8.99
  -4  -9   5   11.85   10.63
  -4  -9   5    2.27    7.37
  -4  -9   5   14.63    8.83
   3   9  -5  553.97   38.50
   3   9  -5  414.68   43.97
  -3  -9   5  499.68   36.45
   2   9  -5   32.64   19.45
   2   9  -5   18.15   12.29
   2   9  -5   28.36    5.15
  -2  -9   5   38.08    7.02
   1   9  -5  762.93   48.89
   1   9  -5  778.96   53.43
  -1  -9   5  657.26   41.28
  -1  -9   5  667.76   42.96
  -1  -9   5  753.86   47.86
   0   9  -5    2.30   10.54
   0   9  -5  -17.57   16.03
   0  -9   5  -15.34    8.58
   0  -9   5    1.72    5.33
  -1   9  -5  683.32   53.71
  -1   9  -5  686.98   46.99
   1  -9   5  618.71   48.10
   1  -9   5  763.47   47.73
  -2   9  -5   39.97   15.27
  -2   9  -5   32.60   12.50
   2  -9   5   36.45   15.06
   2  -9   5   25.91   10.91
  -3   9  -5  492.85   39.06
  -3   9  -5  540.14   45.08
   3  -9   5  542.10   38.79
   3  -9   5  500.48   40.66
  -4   9  -5   -4.10   17.51
  -4   9  -5   -2.05    8.79
   4  -9   5    1.55   12.83
   4  -9   5    8.27   11.58
  -5   9  -5  392.79   33.42
  -5   9  -5  390.72   40.63
   5  -9   5  354.52   33.03
   5  -9   5  390.67   35.42
  -6   9  -5   42.45   20.91
  -6   9  -5   27.42   15.05
   6  -9   5   27.17   14.98
   6  -9   5   37.08   12.05
  -7   9  -5   93.61   17.26
  -7   9  -5   89.05   24.89
   7  -9   5   90.44   18.16
   7  -9   5  123.81   20.27
   8   8  -5   30.13   12.86
  -8  -8   5   15.18   13.75
   7   8  -5  142.02   20.31
   7   8  -5  202.00   76.79
  -7  -8   5  154.89   20.88
  -7  -8   5  200.08   22.77
   6   8  -5  -26.51   16.97
   6   8  -5   11.59   12.56
   6   8  -5   -1.99   49.94
  -6  -8   5  -12.66    8.58
  -6  -8   5    4.40   12.05
   5   8  -5   36.93   58.84
   5   8  -5   85.73   14.47
   5   8  -5   92.29   22.07
  -5  -8   5   76.79   10.26
  -5  -8   5  109.05   15.72
  -5  -8   5   95.80   13.29
   4   8  -5  192.62   21.86
   4   8  -5  171.27   26.55
  -4  -8   5  185.36   16.64
  -4  -8   5  180.79   19.53
  -4  -8   5  194.26   17.57
   3   8  -5  136.58   24.20
   3   8  -5  140.80   18.72
  -3  -8   5  165.38   14.50
  -3  -8   5  171.10   17.59
   2   8  -5    1.93   15.04
   2   8  -5    7.72    7.45
  -2  -8   5    3.08    4.73
   1   8  -5   48.58   18.14
   1   8  -5   66.68   12.88
  -1  -8   5   62.72    7.38
  -1  -8   5   55.43   11.48
   0   8  -5   -8.94   13.81
   0   8  -5    3.83    9.27
   0  -8   5    0.11    4.99
   0  -8   5   -1.71    4.11
   0  -8   5    5.76    8.52
  -1   8  -5   64.49   15.57
  -1   8  -5   88.39   13.68
   1  -8   5   53.20   11.65
   1  -8   5   57.54   14.44
   1  -8   5   58.93    8.01
  -2   8  -5   42.40   16.65
  -2   8  -5   26.71   10.82
   2  -8   5   25.03   11.83
   2  -8   5    5.14    8.29
   2  -8   5    7.78    7.04
  -3   8  -5  137.40   17.84
  -3   8  -5  104.08   22.00
  -3   8  -5  159.78   14.25
   3  -8   5  185.48   18.67
   3  -8   5  132.81   15.36
   3  -8   5  157.45   18.79
  -4   8  -5  167.94   25.64
  -4   8  -5  148.66   19.45
   4  -8   5  187.40   19.36
   4  -8   5  184.74   21.75
  -5   8  -5   37.75   18.03
  -5   8  -5   83.47   15.48
   5  -8   5   96.45   16.65
   5  -8   5  116.92   16.68
  -6   8  -5    2.59   12.66
  -6   8  -5   -7.23   16.06
   6  -8   5   -4.11    8.27
   6  -8   5   -2.36   11.44
  -7   8  -5  167.59   22.42
  -7   8  -5  152.64   25.55
   7  -8   5  128.47   20.50
   7  -8   5  144.75   20.79
  -8   8  -5   29.61   18.45
  -8   8  -5   12.30   14.81
   8  -8   5    3.63   14.72
   9   7  -5  139.92   23.18
  -9  -7   5  137.05   23.19
  -9  -7   5  182.97   21.51
   8   7  -5  -16.44   48.10
   8   7  -5   -1.76    9.81
  -8  -7   5  -18.98   11.25
  -8  -7   5    8.27   12.80
   7   7  -5  202.02   79.00
   7   7  -5  212.79   23.96
  -7  -7   5  168.41   20.17
  -7  -7   5  177.07   21.10
   6   7  -5   -4.48   15.84
   6   7  -5   15.03   51.94
   6   7  -5  -18.68   10.31
  -6  -7   5  -15.64    9.38
  -6  -7   5    4.99    7.59
   5   7  -5 1048.15   65.44
   5   7  -5  976.12   69.18
  -5  -7   5  940.49   63.54
  -5  -7   5  971.01   60.40
  -5  -7   5 1027.87   63.12
   4   7  -5   43.64   55.92
   4   7  -5  141.83   22.45
   4   7  -5  129.84   16.72
  -4  -7   5  163.33   15.24
  -4  -7   5  153.72   13.51
  -4  -7   5  125.69   15.52
   3   7  -5  743.76   53.34
   3   7  -5  754.67   50.26
  -3  -7   5  781.00   49.35
  -3  -7   5  735.42   47.34
  -3  -7   5  756.37   46.98
   2   7  -5  105.74   13.70
   2   7  -5   72.66   17.81
  -2  -7   5   52.41    7.15
   1   7  -5  904.40   61.57
   1   7  -5  865.36   57.43
  -1  -7   5  966.40   57.71
  -1  -7   5  891.08   54.02
   0   7  -5   -0.75    5.57
   0   7  -5    0.44    9.59
   0  -7   5   -1.25    1.63
   0  -7   5    0.98    3.23
   0  -7   5    2.75    4.00
   0  -7   5    5.91    5.87
  -1   7  -5  890.58   60.37
  -1   7  -5  805.05   56.58
   1  -7   5  953.81   56.81
   1  -7   5  867.19   53.44
   1  -7   5  919.63   58.79
  -2   7  -5   67.22   17.12
  -2   7  -5   58.40   10.07
  -2   7  -5   64.33   11.62
   2  -7   5   92.54   13.54
   2  -7   5   79.80   12.00
   2  -7   5   58.64    8.67
  -3   7  -5  842.98   50.60
  -3   7  -5  744.79   54.13
  -3   7  -5  771.85   46.89
   3  -7   5  698.08   47.94
   3  -7   5  758.05   51.03
   3  -7   5  726.34   49.58
  -4   7  -5  148.72   12.78
  -4   7  -5  148.69   17.10
  -4   7  -5  148.54   22.02
  -4   7  -5  127.91    8.56
   4  -7   5  134.48   16.23
   4  -7   5  139.12   17.47
  -5   7  -5  920.00   60.94
  -5   7  -5  912.58   64.77
   5  -7   5 1016.67   61.62
   5  -7   5  843.48   60.42
  -6   7  -5   -6.35   13.86
  -6   7  -5   -4.51    7.63
   6  -7   5   -9.15    9.73
   6  -7   5   -1.80   10.06
  -7   7  -5  148.39   24.88
  -7   7  -5  217.49   23.35
   7  -7   5  177.25   19.40
   7  -7   5  160.44   21.70
  -8   7  -5    3.41   10.50
  -8   7  -5   -9.13   18.23
   8  -7   5    3.60   13.32
  -9   7  -5  119.51   22.32
  -9   7  -5  151.21   28.27
   9  -7   5  167.38   24.06
   9   6  -5   -8.63   63.77
   9   6  -5    0.23   10.65
  -9  -6   5    6.24   16.02
  -9  -6   5   -8.14   12.36
   8   6  -5   34.42   12.09
   8   6  -5   39.30   61.85
  -8  -6   5   38.85   16.40
  -8  -6   5   30.09   10.38
   7   6  -5   61.64   12.85
   7   6  -5   49.95   64.28
  -7  -6   5   72.44   15.34
  -7  -6   5   51.12   12.81
   6   6  -5   -7.02   10.48
   6   6  -5   23.79   52.44
  -6  -6   5    6.92   11.00
  -6  -6   5    0.03    8.66
   5   6  -5  157.57   65.98
   5   6  -5  181.95   18.96
   5   6  -5  179.07   23.66
  -5  -6   5  236.01   20.24
  -5  -6   5  195.89   19.16
  -5  -6   5  189.63   15.27
   4   6  -5   21.10    8.98
   4   6  -5   50.39   10.93
   4   6  -5   -5.83   40.74
   4   6  -5   41.48   12.80
  -4  -6   5   34.83    8.39
  -4  -6   5   22.73    6.88
  -4  -6   5   21.36    6.57
   3   6  -5   27.13   11.23
   3   6  -5   23.81    7.19
  -3  -6   5   33.66    6.85
  -3  -6   5   41.11    6.78
  -3  -6   5   37.07    7.20
   2   6  -5    6.64   11.68
   2   6  -5   10.68    7.69
   2   6  -5   17.55    2.88
  -2  -6   5   21.45    7.59
  -2  -6   5   23.34    4.69
   1   6  -5  163.25   16.32
   1   6  -5  132.02   20.02
  -1  -6   5  150.95   10.42
  -1  -6   5  176.82   14.76
   0   6  -5    9.91    9.15
   0   6  -5  -12.98    6.22
   0  -6   5    5.57    5.16
   0  -6   5    2.20    2.69
   0  -6   5   -5.90    2.65
   0  -6   5   -0.88    2.52
   0  -6   5   -1.13    4.52
  -1   6  -5  138.61   15.16
  -1   6  -5  168.60   20.90
   1  -6   5  142.87   11.16
   1  -6   5  153.15   14.54
   1  -6   5  155.30   16.38
  -2   6  -5   17.24    7.34
  -2   6  -5   12.28   11.97
  -2   6  -5   16.20    8.11
   2  -6   5   27.60    9.43
   2  -6   5   21.84    6.20
   2  -6   5   31.66    9.12
  -3   6  -5   36.88    3.35
  -3   6  -5   34.72   13.25
  -3   6  -5   30.43    8.89
  -3   6  -5   42.71    7.37
   3  -6   5   40.34   10.79
   3  -6   5   33.96    9.33
   3  -6   5   21.34    7.57
  -4   6  -5   38.59   10.30
  -4   6  -5   45.70    7.53
  -4   6  -5   11.24   13.39
   4  -6   5   52.52    9.40
   4  -6   5   41.36   11.04
  -5   6  -5  181.67   19.86
  -5   6  -5  193.17   22.87
   5  -6   5  219.82   20.59
   5  -6   5  200.38   14.83
   5  -6   5  212.79   20.79
  -6   6  -5   -1.10    7.24
  -6   6  -5   20.13   12.48
  -6   6  -5   17.03   13.81
   6  -6   5  -16.83    9.12
   6  -6   5   -2.38    9.86
  -7   6  -5   45.35   15.61
  -7   6  -5   82.94   19.02
  -7   6  -5   88.99   15.72
   7  -6   5   70.01   14.20
   7  -6   5   57.08   11.96
  -8   6  -5    4.22   12.77
  -8   6  -5   53.58   18.83
  -8   6  -5   63.53   19.08
   8  -6   5   20.36   13.12
  -9   6  -5   16.52   11.99
  -9   6  -5   12.58   18.60
  -9   6  -5    7.27   17.36
   9  -6   5  -12.43   12.65
   9   5  -5  574.43   43.82
   9   5  -5  543.67  118.14
  -9  -5   5  521.14   39.67
  -9  -5   5  516.21   43.46
   8   5  -5   -5.52   12.09
   8   5  -5   -0.04   66.23
  -8  -5   5  -23.95    9.33
  -8  -5   5    3.40   13.11
   7   5  -5  695.59   48.00
   7   5  -5  792.90  117.66
  -7  -5   5  598.17   45.59
  -7  -5   5  677.99   47.37
   6   5  -5   -2.37   44.87
   6   5  -5    1.58    7.16
  -6  -5   5   -5.28    8.05
  -6  -5   5    1.29   10.26
   5   5  -5  372.20   30.14
   5   5  -5  258.75   75.76
   5   5  -5  302.04   27.70
   5   5  -5  369.44   27.07
  -5  -5   5  359.05   25.95
  -5  -5   5  346.97   26.25
   4   5  -5   36.48    8.31
   4   5  -5    4.27   40.38
   4   5  -5   22.93   10.04
   4   5  -5   25.72    7.26
  -4  -5   5   29.66    6.10
  -4  -5   5   32.75    7.82
  -4  -5   5   27.98    6.87
   3   5  -5 1181.59   75.51
   3   5  -5 1185.47   72.13
   3   5  -5 1153.71   70.71
  -3  -5   5 1153.59   70.24
  -3  -5   5 1107.18   70.25
  -3  -5   5 1257.86   71.73
   2   5  -5   87.69   14.60
   2   5  -5  114.09   12.14
   2   5  -5   84.92    6.51
  -2  -5   5  109.48   11.70
  -2  -5   5   98.47    8.33
  -2  -5   5  108.67   10.69
  -2  -5   5   99.89   10.84
   1   5  -5 1194.93   74.22
   1   5  -5 1120.80   77.46
  -1  -5   5 1298.17   70.83
  -1  -5   5 1153.79   73.64
   0   5  -5   -1.14    9.80
   0   5  -5    0.79    5.63
   0  -5   5    0.64    1.53
   0  -5   5    1.49    2.71
   0  -5   5   -3.13    3.69
   0  -5   5    2.23    1.61
   0  -5   5   -3.62    5.42
  -1   5  -5 1219.34   76.05
  -1   5  -5 1121.50   71.99
  -1   5  -5 1158.90   73.13
   1  -5   5 1203.38   71.78
   1  -5   5 1115.81   73.36
   1  -5   5 1196.66   72.17
   1  -5   5 1240.96   70.16
  -2   5  -5   89.02    6.71
  -2   5  -5   94.00   11.85
  -2   5  -5  117.80   11.07
  -2   5  -5  113.85   14.95
  -2   5  -5   83.86   11.05
   2  -5   5   82.87   10.27
   2  -5   5  102.05   10.12
   2  -5   5  104.60   10.80
   2  -5   5  116.47   13.60
  -3   5  -5 1085.04   71.21
  -3   5  -5 1086.33   73.97
  -3   5  -5 1138.11   72.23
  -3   5  -5 1253.88   69.89
  -3   5  -5 1133.39   68.42
  -3   5  -5 1125.54   70.50
   3  -5   5 1252.84   72.38
   3  -5   5 1098.62   71.25
   3  -5   5 1202.38   71.02
   3  -5   5 1189.20   70.76
  -4   5  -5   14.84    8.69
  -4   5  -5   27.18    9.14
  -4   5  -5   29.27    8.63
  -4   5  -5   24.62    6.27
  -4   5  -5   29.21    9.91
   4  -5   5   44.16    9.23
   4  -5   5   29.27    8.80
   4  -5   5   24.11    5.64
   4  -5   5   23.01    8.33
  -5   5  -5  366.03   26.85
  -5   5  -5  316.46   29.03
  -5   5  -5  396.53   28.45
  -5   5  -5  357.96   31.45
   5  -5   5  387.61   27.85
   5  -5   5  413.64   28.01
   5  -5   5  349.87   23.23
  -6   5  -5   -1.04   12.99
  -6   5  -5   21.65   12.10
  -6   5  -5    2.88    9.48
   6  -5   5   -3.57    6.02
   6  -5   5    0.91    8.55
  -7   5  -5  692.40   47.28
  -7   5  -5  701.97   49.24
  -7   5  -5  640.74   50.10
   7  -5   5  682.68   46.72
   7  -5   5  658.71   44.14
  -8   5  -5   -1.55   14.76
  -8   5  -5   -6.86   10.90
  -8   5  -5    7.06   15.70
   8  -5   5   14.86   11.62
  -9   5  -5  584.89   42.68
  -9   5  -5  423.46   44.90
  -9   5  -5  506.18   44.80
   9  -5   5  618.33   42.64
  10   4  -5   81.25   78.82
  10   4  -5   64.69   18.85
 -10  -4   5   70.65   14.74
 -10  -4   5   36.51   19.65
   9   4  -5   10.08   12.63
   9   4  -5   -0.29   64.05
  -9  -4   5   -0.68   15.70
  -9  -4   5    0.27    8.30
   8   4  -5   43.37   66.55
   8   4  -5   60.55   14.33
  -8  -4   5   31.51   14.44
  -8  -4   5   44.52   12.49
   7   4  -5   62.22   59.57
   7   4  -5   24.24   11.64
  -7  -4   5   31.82   12.62
  -7  -4   5   46.45   11.64
   6   4  -5    7.05    6.38
   6   4  -5  -15.73   43.19
  -6  -4   5    5.34    5.67
  -6  -4   5    0.61    3.46
  -6  -4   5   13.72    9.36
   5   4  -5   46.43   48.25
   5   4  -5   45.28   10.88
   5   4  -5   54.01   12.67
   5   4  -5   37.80    9.95
  -5  -4   5   55.69    4.65
  -5  -4   5   48.71   10.34
  -5  -4   5   56.06    8.49
   4   4  -5  -13.28   38.76
   4   4  -5   15.42   10.54
   4   4  -5   13.36    7.65
   4   4  -5    9.82    7.70
  -4  -4   5   27.13    7.77
  -4  -4   5   27.62    7.18
  -4  -4   5   28.69    5.54
   3   4  -5   87.96   11.37
   3   4  -5   96.94   14.75
   3   4  -5   97.79   10.77
  -3  -4   5  116.61   11.33
  -3  -4   5   89.92    9.25
  -3  -4   5  110.07   14.95
  -3  -4   5  104.53   10.17
  -3  -4   5  105.61   10.59
   2   4  -5  198.52   16.39
   2   4  -5  194.13   19.29
   2   4  -5  192.02   12.26
   2   4  -5  176.07   13.48
   2   4  -5  173.15   17.77
   2   4  -5  190.80   15.14
  -2  -4   5  210.14   14.68
  -2  -4   5  208.26   19.63
  -2  -4   5  212.31   13.34
  -2  -4   5  163.70   14.93
  -2  -4   5  188.78   15.94
   1   4  -5    4.35    7.54
   1   4  -5    5.14    5.90
   1   4  -5    4.41    5.33
   1   4  -5   -4.71    9.89
  -1  -4   5    3.74    6.07
  -1  -4   5    2.78    4.88
   0   4  -5   -2.08    7.44
   0   4  -5   -3.35    9.96
   0   4  -5   -5.58    5.22
   0   4  -5    3.15    5.57
   0  -4   5   -9.89    7.84
   0  -4   5    2.99    3.06
   0  -4   5    2.74    4.84
   0  -4   5    1.23    4.64
  -1   4  -5   -0.76    7.10
  -1   4  -5    2.60    4.26
  -1   4  -5   -2.89    5.00
  -1   4  -5   15.40    7.47
   1  -4   5    2.52    5.06
   1  -4   5    0.90    3.29
   1  -4   5   13.12    4.83
   1  -4   5   -2.25    8.28
  -2   4  -5  164.83   14.69
  -2   4  -5  183.54   18.68
  -2   4  -5  192.46   15.03
  -2   4  -5  179.08   13.46
  -2   4  -5  186.00   15.85
  -2   4  -5  190.03   13.96
  -2   4  -5  170.31   11.92
   2  -4   5  206.51   15.12
   2  -4   5  169.25   13.64
   2  -4   5  166.32   19.21
   2  -4   5  176.13   13.80
   2  -4   5  182.83   16.74
  -3   4  -5  107.77   11.26
  -3   4  -5   87.61   11.66
  -3   4  -5   95.59   10.72
  -3   4  -5  111.31   14.72
  -3   4  -5   89.24    9.25
   3  -4   5  104.70   11.54
   3  -4   5   80.42   10.32
   3  -4   5   84.52    9.79
   3  -4   5  102.60   12.00
  -4   4  -5   34.14   11.72
  -4   4  -5   22.01    7.98
  -4   4  -5   22.77    7.37
  -4   4  -5   25.88    7.85
   4  -4   5   33.09    5.34
   4  -4   5   34.05    8.98
   4  -4   5   32.12    6.96
   4  -4   5   35.03    7.73
   4  -4   5   24.53    7.28
  -5   4  -5   52.53    9.85
  -5   4  -5   55.81    9.84
  -5   4  -5   51.82   13.80
  -5   4  -5   66.71   10.78
   5  -4   5   48.80    8.53
   5  -4   5   57.41   10.30
   5  -4   5   59.24    9.50
   5  -4   5   50.77    5.13
  -6   4  -5    2.56   11.67
  -6   4  -5    2.18   10.61
  -6   4  -5    1.30    7.55
  -6   4  -5    3.82    6.58
   6  -4   5    8.42    8.36
   6  -4   5   -9.78    6.73
   6  -4   5    9.36    7.46
  -7   4  -5   49.97   15.27
  -7   4  -5   46.31   12.28
  -7   4  -5   47.21   15.38
   7  -4   5   38.05    8.21
   7  -4   5   45.83    9.89
   7  -4   5   52.52   11.66
  -8   4  -5   67.06   17.63
  -8   4  -5   37.61   13.16
  -8   4  -5   56.78   17.80
   8  -4   5   45.33   10.99
   8  -4   5   34.65   13.19
  -9   4  -5    2.34   12.61
  -9   4  -5   10.99   18.23
  -9   4  -5  -10.42   15.91
   9  -4   5    9.47   12.53
 -10   4  -5   53.06   16.83
 -10   4  -5   32.35   21.10
 -10   4  -5   30.92   18.53
  10  -4   5   27.35   15.34
  10   3  -5    5.06   86.57
  10   3  -5   16.05   11.89
 -10  -3   5    7.50   12.74
 -10  -3   5   23.71   18.00
   9   3  -5  430.23  111.84
   9   3  -5  402.54   34.89
  -9  -3   5  318.07   29.56
  -9  -3   5  395.95   30.17
  -9  -3   5  355.63   35.89
   8   3  -5   30.54   60.06
   8   3  -5   30.88   10.47
  -8  -3   5   34.88   15.32
  -8  -3   5   22.22    8.72
   7   3  -5  627.91  104.84
   7   3  -5  570.14   42.31
  -7  -3   5  612.99   40.60
  -7  -3   5  586.15   42.76
   6   3  -5   36.52   48.35
   6   3  -5   31.06    9.96
  -6  -3   5   47.37   11.08
  -6  -3   5   24.43    8.66
   5   3  -5  650.51   47.97
   5   3  -5  723.59   47.29
   5   3  -5  707.30   46.31
   5   3  -5  706.15   94.86
  -5  -3   5  736.98   45.58
  -5  -3   5  697.54   49.78
  -5  -3   5  729.60   46.40
   4   3  -5    1.44   36.21
   4   3  -5   17.46    7.13
   4   3  -5   21.52    8.88
   4   3  -5   16.42    7.82
  -4  -3   5   22.82    4.04
  -4  -3   5   10.71    6.55
  -4  -3   5    9.74    6.64
  -4  -3   5   35.85    9.99
  -4  -3   5   13.78    6.09
   3   3  -5 2053.24  122.68
   3   3  -5 2058.78  124.79
   3   3  -5 1999.55  122.48
   3   3  -5 2266.33  123.44
  -3  -3   5 2023.28  121.87
  -3  -3   5 1925.10  124.61
  -3  -3   5 2048.95  120.65
  -3  -3   5 2109.00  122.77
  -3  -3   5 2172.53  122.44
  -3  -3   5 2025.99  122.40
   2   3  -5  113.88   10.04
   2   3  -5   97.87    9.13
   2   3  -5  110.85   10.75
   2   3  -5   77.63   13.02
  -2  -3   5  105.45    9.83
  -2  -3   5  111.86   13.67
  -2  -3   5  117.89   10.66
  -2  -3   5  107.20    8.82
  -2  -3   5  116.43   10.12
   1   3  -5 1779.58  107.71
   1   3  -5 1893.52  106.75
   1   3  -5 1678.33  105.62
   1   3  -5 1704.91  107.45
   1   3  -5 1759.62  110.19
  -1  -3   5 1853.43  107.45
  -1  -3   5 1885.78  107.61
  -1  -3   5 2001.18  110.44
  -1  -3   5 1847.90  107.18
   0   3  -5    0.88    5.11
   0   3  -5   -2.16    6.30
   0   3  -5   -0.05    5.05
   0   3  -5   -2.42    4.31
   0  -3   5    0.86    3.78
   0  -3   5   -3.94    7.70
   0  -3   5   -5.60    3.22
   0  -3   5   -2.08    4.23
  -1   3  -5 1916.77  103.91
  -1   3  -5 1863.84  106.64
  -1   3  -5 1663.41  103.81
  -1   3  -5 1760.92  102.65
  -1   3  -5 1470.39  103.66
  -1   3  -5 1943.95  102.66
  -1   3  -5 1754.86  104.58
   1  -3   5 1739.91  102.83
   1  -3   5 1810.44  103.35
   1  -3   5 1745.39  103.54
   1  -3   5 1570.61  105.68
  -2   3  -5  112.27    9.79
  -2   3  -5  114.77   11.45
  -2   3  -5   97.50    9.00
  -2   3  -5  137.60   11.07
  -2   3  -5   86.54   10.39
  -2   3  -5  116.19   10.70
  -2   3  -5  124.04   15.12
   2  -3   5   87.15    9.46
   2  -3   5  126.57   11.26
   2  -3   5  125.23   10.03
   2  -3   5  124.22   11.44
  -3   3  -5 2161.52  124.84
  -3   3  -5 2105.81  127.68
  -3   3  -5 2129.01  124.67
  -3   3  -5 2090.58  124.83
  -3   3  -5 2029.26  123.99
  -3   3  -5 2220.52  125.29
   3  -3   5 2265.91  125.62
   3  -3   5 2093.09  124.59
   3  -3   5 2281.41  124.88
   3  -3   5 1993.36  123.43
   3  -3   5 1989.66  123.97
   3  -3   5 1900.19  124.02
  -4   3  -5   10.97   10.00
  -4   3  -5   23.89    7.81
  -4   3  -5   15.66    6.22
  -4   3  -5   17.31    6.56
   4  -3   5   16.94    5.59
   4  -3   5   15.42    6.28
   4  -3   5   17.93    3.94
   4  -3   5    8.85    6.19
   4  -3   5   18.78    6.24
   4  -3   5    3.35    6.93
  -5   3  -5  740.41   47.81
  -5   3  -5  689.29   46.08
  -5   3  -5  702.86   45.19
  -5   3  -5  739.41   50.20
   5  -3   5  755.70   46.64
   5  -3   5  738.71   45.53
  -6   3  -5   31.05   11.86
  -6   3  -5   39.26   13.82
  -6   3  -5   44.88    9.73
  -6   3  -5   40.69    7.84
   6  -3   5   41.22    8.96
   6  -3   5   34.85    9.42
   6  -3   5   30.66    6.99
  -7   3  -5  595.60   39.85
  -7   3  -5  558.56   43.19
  -7   3  -5  610.48   44.88
   7  -3   5  569.78   38.51
   7  -3   5  564.95   36.56
   7  -3   5  607.97   40.69
  -8   3  -5   53.56   12.57
  -8   3  -5   19.03   14.98
  -8   3  -5   13.40   12.26
   8  -3   5   30.95   11.38
   8  -3   5   27.20   10.26
  -9   3  -5  392.67   39.01
  -9   3  -5  375.44   36.66
  -9   3  -5  377.39   33.53
   9  -3   5  376.52   33.67
   9  -3   5  396.05   30.00
 -10   3  -5    5.63   17.82
 -10   3  -5   33.23   20.45
 -10   3  -5    6.42   13.98
  10  -3   5    9.23   13.48
  10   2  -5    1.52   76.30
  10   2  -5   55.03   16.46
 -10  -2   5   56.05   19.27
 -10  -2   5   23.76   10.95
   9   2  -5  -51.84   56.37
   9   2  -5   -2.88   12.58
  -9  -2   5  -12.98    9.29
  -9  -2   5   13.12   14.88
  -9  -2   5   -0.49   11.33
   8   2  -5  251.94   87.62
   8   2  -5  212.16   23.11
  -8  -2   5  219.26   22.22
  -8  -2   5  213.68   20.58
  -8  -2   5  239.01   24.83
   7   2  -5   11.15   50.93
   7   2  -5    9.94    9.84
   7   2  -5   23.72    5.56
  -7  -2   5   23.16    9.05
  -7  -2   5   15.07   11.54
   6   2  -5   80.01    5.29
   6   2  -5  106.55    8.89
   6   2  -5   80.69   56.74
   6   2  -5   72.34   11.23
  -6  -2   5   80.65   10.60
  -6  -2   5   62.09   13.59
  -6  -2   5   63.94   12.70
   5   2  -5    5.16    7.08
   5   2  -5   16.61    4.72
   5   2  -5    4.24   42.29
  -5  -2   5   15.05    5.61
  -5  -2   5   15.38    7.95
  -5  -2   5   12.19    8.39
   4   2  -5   64.34    6.86
   4   2  -5   50.98    8.93
   4   2  -5   62.13    9.66
   4   2  -5   67.07   10.23
   4   2  -5   46.83   35.64
  -4  -2   5   59.56    9.39
  -4  -2   5   56.54    8.20
  -4  -2   5   52.23   10.31
  -4  -2   5   70.03    8.82
   3   2  -5   -1.65    3.68
   3   2  -5    1.28    4.96
   3   2  -5   -1.97    5.74
   3   2  -5    0.91    6.80
   3   2  -5    0.44   37.54
   3   2  -5    0.17    4.64
  -3  -2   5   -2.63    4.71
  -3  -2   5   -4.58    4.15
  -3  -2   5   -7.28    4.66
  -3  -2   5    3.05    6.65
  -3  -2   5    0.57    4.68
  -3  -2   5    3.41    3.72
   2   2  -5   18.30    4.99
   2   2  -5   25.39    5.23
   2   2  -5   10.95    4.76
   2   2  -5   15.24    7.89
   2   2  -5   27.37    5.92
  -2  -2   5   19.89    4.73
  -2  -2   5   16.50    4.88
  -2  -2   5   23.04    4.21
  -2  -2   5   19.62    7.42
  -2  -2   5   13.37    5.48
  -2  -2   5   27.24    5.36
   1   2  -5  262.71   17.00
   1   2  -5  271.81   16.71
   1   2  -5  201.02   15.46
   1   2  -5  294.28   20.68
  -1  -2   5  257.56   16.51
  -1  -2   5  250.23   17.43
  -1  -2   5  272.91   16.41
  -1  -2   5  257.57   19.86
  -1  -2   5  243.34   16.59
   0   2  -5    1.48    3.59
   0   2  -5    1.06    3.76
   0   2  -5   -3.87    3.42
   0   2  -5    2.33    2.61
   0   2  -5    9.27    8.49
   0  -2   5   -1.40    5.32
   0  -2   5   -5.77    4.05
   0  -2   5    3.55    4.05
   0  -2   5    1.70    2.91
   0  -2   5    0.88    2.93
  -1   2  -5  282.35   16.73
  -1   2  -5  195.02   16.26
  -1   2  -5  220.21   17.93
  -1   2  -5  286.61   18.34
  -1   2  -5  246.61   16.62
  -1   2  -5  256.87   17.06
  -1   2  -5  246.42   20.94
   1  -2   5  240.67   19.19
   1  -2   5  224.17   17.45
   1  -2   5  278.44   16.29
   1  -2   5  289.38   17.15
   1  -2   5  263.82   16.56
  -2   2  -5   14.57    5.50
  -2   2  -5   34.26    5.87
  -2   2  -5   14.57    7.36
  -2   2  -5   19.71    5.26
  -2   2  -5   18.55    4.86
  -2   2  -5   30.69    6.06
   2  -2   5   27.91    6.69
   2  -2   5   26.31    5.09
   2  -2   5   19.56    4.42
   2  -2   5   16.90    6.22
   2  -2   5   18.66    5.38
  -3   2  -5   -4.52    7.96
  -3   2  -5   -2.82    4.08
  -3   2  -5    0.23    4.93
  -3   2  -5    4.48    4.89
  -3   2  -5   15.38    6.54
  -3   2  -5    0.45    4.96
  -3   2  -5  -11.98   23.66
   3  -2   5    1.81    3.90
   3  -2   5    2.49    4.98
   3  -2   5    2.98    5.11
   3  -2   5    4.34    5.84
   3  -2   5   -0.52    3.43
  -4   2  -5   18.88   31.17
  -4   2  -5   59.98    8.76
  -4   2  -5   60.43   10.61
  -4   2  -5   65.20    8.03
  -4   2  -5   63.44    7.40
   4  -2   5   69.21    8.60
   4  -2   5   59.13    7.46
   4  -2   5   62.20   10.86
   4  -2   5   78.62    8.89
  -5   2  -5   10.23    9.33
  -5   2  -5   14.04    4.78
  -5   2  -5   18.41    6.91
  -5   2  -5   14.71    6.78
   5  -2   5   19.32    6.12
   5  -2   5    8.09    6.96
   5  -2   5   10.35    6.40
  -6   2  -5   84.03   15.42
  -6   2  -5   88.69   11.65
  -6   2  -5   86.16   10.17
   6  -2   5    8.53   34.92
   6  -2   5   79.97   11.12
   6  -2   5   61.87    9.83
  -7   2  -5   22.51    9.76
  -7   2  -5   26.59    8.39
  -7   2  -5   22.84   10.39
   7  -2   5   21.58    9.11
   7  -2   5   20.66    9.42
[truncated: 14,813,396 more chars]
